# Supplementary material for: Sustainable Food Waste Management in Anaerobic Digesters: Prediction of the Organic Load Impact by Metagenome-Scale Metabolic Modeling
Source: Environ Sci Technol. 2025 Mar 24;59(13):6659–72. doi: 10.1021/acs.est.4c11180 (PMC11984103; doi:10.1021/acs.est.4c11180)
Supplement: Supplementary file 2 — es4c11180_si_002.xlsx [file es4c11180_si_002.xlsx]

## Sheet: Summary
Summary
11 Pages
10 Tables
Description:
Table S1: Sample information and biochemical parameters
Table S2: Overview of the feedstock composition
Table S3: Sewage sludge and food waste addition in each day with volatile solids measurements.
Table S4: Media used for simulations expressed in mmol/gDW/h
Table S5: Abundance of each MAG in each sample.
Table S6: Extracellular reactions added to individual GSMMs
Table S7: Constrains applied to individual GSMMs expressed in mmol/gDW/h
Table S8: Methanothrix sp. 01 fluxes
Table S9: Extracellular reactions fluxes
Table S10: Correlation between reaction fluxes and FW

## Sheet: Table S1
Table S1: Sample information and biochemical parameters
sample	Sampling day	Reactor	SRA ID	Total Reads	Bases	BioProject	Library Name	LibraryLayout	LibrarySelection	LibrarySource	Organism	Platform	BIOGAS (ml/g VS)	CH4 (ml/g VS)	mmolCH4	mmolBiogas	mmol Acetate * gSV-1 * h-1	mmol Butyrate * gSV-1 * h-1	mmol Propionate * gSV-1 * h-1	FW (g / L SV)	Group
R1-008b	8	R1	SRR15239587	3476322	1447081483	PRJNA544497	R1d008	PAIRED	RANDOM	METAGENOMIC	anaerobic digester metagenome	ILLUMINA	469.219	335.705	14.9868	20.9473	1.26636	0.245255	0.292346	0	LFW
R1-008	8	R1	SRR15239588	3918166	1239932913	PRJNA544497	R1d008b	PAIRED	RANDOM	METAGENOMIC	anaerobic digester metagenome	ILLUMINA	469.219	335.705	14.9868	20.9473	1.26636	0.245255	0.292346	0	LFW
R1-020	20	R1	SRR15239576	3929670	1415632157	PRJNA544497	R1d020	PAIRED	RANDOM	METAGENOMIC	anaerobic digester metagenome	ILLUMINA	299.76	214.465	9.57432	13.3822	0.139946	0.0271033	0.0323073	0	LFW
R1-030	30	R1	SRR15239565	6036460	2112608397	PRJNA544497	R1d030	PAIRED	RANDOM	METAGENOMIC	anaerobic digester metagenome	ILLUMINA	504.225	360.75	16.1049	22.51	0.0993681	0.0192445	0.0229396	0	LFW
R1-034	34	R1	SRR15239554	2128000	853407788	PRJNA544497	R1d034	PAIRED	RANDOM	METAGENOMIC	anaerobic digester metagenome	ILLUMINA	472.469	338.03	15.0906	21.0924	0.0862329	0.0167006	0.0199073	0	LFW
R1-050	50	R1	SRR15239544	5298396	1936585318	PRJNA544497	R1d050	PAIRED	RANDOM	METAGENOMIC	anaerobic digester metagenome	ILLUMINA	623.988	446.435	19.9301	27.8566	0.0321515	0.00622675	0.00742233	0	LFW
R1-069	69	R1	SRR15239543	6323530	2177290409	PRJNA544497	R1d069	PAIRED	RANDOM	METAGENOMIC	anaerobic digester metagenome	ILLUMINA	368.883	263.919	11.7821	16.468	0.0495949	0.009605	0.0114492	0	LFW
R1-083	83	R1	SRR15239542	4370520	1563080186	PRJNA544497	R1d083	PAIRED	RANDOM	METAGENOMIC	anaerobic digester metagenome	ILLUMINA	488.856	349.755	15.614	21.8239	0.075784	0.014677	0.0174951	0	LFW
R1-114	114	R1	SRR15239541	6327646	2130791257	PRJNA544497	R1d114	PAIRED	RANDOM	METAGENOMIC	anaerobic digester metagenome	ILLUMINA	555.463	397.409	17.7415	24.7975	0.027531	0.00533189	0.00635566	0	LFW
R1-125	125	R1	SRR15239540	4595300	1624840468	PRJNA544497	R1d125	PAIRED	RANDOM	METAGENOMIC	anaerobic digester metagenome	ILLUMINA	411.984	294.756	13.1587	18.3922	0.0262777	0.00508918	0.00606634	0.116523	MFW
R1-128	128	R1	SRR15239586	6493874	2102421974	PRJNA544497	R1d128	PAIRED	RANDOM	METAGENOMIC	anaerobic digester metagenome	ILLUMINA	641.062	458.651	20.4755	28.6189	0.0575709	0.0111497	0.0132905	0.52309	MFW
R1-135	135	R1	SRR15239585	4953098	1724899526	PRJNA544497	R1d135	PAIRED	RANDOM	METAGENOMIC	anaerobic digester metagenome	ILLUMINA	665.247	475.954	21.248	29.6985	0.0285011	0.00551979	0.00657963	0.522864	MFW
R1-140	140	R1	SRR15239584	5237616	1845348380	PRJNA544497	R1d140	PAIRED	RANDOM	METAGENOMIC	anaerobic digester metagenome	ILLUMINA	438.551	313.764	14.0073	19.5782	0.0294883	0.00571098	0.00680753	0	LFW
R1-161	161	R1	SRR15239583	4464382	1604687397	PRJNA544497	R1d161	PAIRED	RANDOM	METAGENOMIC	anaerobic digester metagenome	ILLUMINA	754.885	540.086	24.111	33.7002	0.0419921	0.00813257	0.00969409	0	LFW
R2-020	20	R2	SRR15239582	5393208	1599822731	PRJNA544497	R2d020	PAIRED	RANDOM	METAGENOMIC	anaerobic digester metagenome	ILLUMINA	242.8	168.084	7.50375	10.8393	0.115608	0.0223896	0.0266886	0	LFW
R2-030	30	R2	SRR15239581	4487600	2135309780	PRJNA544497	R2d030	PAIRED	RANDOM	METAGENOMIC	anaerobic digester metagenome	ILLUMINA	571.147	395.389	17.6513	25.4976	0.0716952	0.0138851	0.0165512	0.242668	MFW
R2-034	34	R2	SRR15239580	4544550	1976877905	PRJNA544497	R2d034	PAIRED	RANDOM	METAGENOMIC	anaerobic digester metagenome	ILLUMINA	560.103	387.744	17.31	25.0046	0.0566826	0.0109777	0.0130855	0.24521	MFW
R2-050	50	R2	SRR15239579	3050718	1998504295	PRJNA544497	R2d050	PAIRED	RANDOM	METAGENOMIC	anaerobic digester metagenome	ILLUMINA	681.338	471.672	21.0568	30.4169	0.0618624	0.0119808	0.0142812	0.263036	MFW
R2-083	83	R2	SRR15239578	4264780	1840816728	PRJNA544497	R2d069	PAIRED	RANDOM	METAGENOMIC	anaerobic digester metagenome	ILLUMINA	606.142	419.616	18.7328	27.0599	0.0430043	0.00832861	0.00992776	0.189986	MFW
R2-114	114	R2	SRR15239577	5523090	1781899748	PRJNA544497	R2d083	PAIRED	RANDOM	METAGENOMIC	anaerobic digester metagenome	ILLUMINA	659.723	456.708	20.3888	29.4519	0.0289389	0.00560457	0.00668069	0.219774	MFW
R2-125	125	R2	SRR15239575	5219460	1632977968	PRJNA544497	R2d114	PAIRED	RANDOM	METAGENOMIC	anaerobic digester metagenome	ILLUMINA	573.697	397.155	17.7301	25.6115	0.0612679	0.0118657	0.014144	0.442976	MFW
R2-128	128	R2	SRR15239574	4631084	2093706059	PRJNA544497	R2d125	PAIRED	RANDOM	METAGENOMIC	anaerobic digester metagenome	ILLUMINA	627.119	434.138	19.3811	27.9964	0.047099	0.00912161	0.010873	1.07686	HFW
R2-135	135	R2	SRR15239573	5366880	2209964763	PRJNA544497	R2d128	PAIRED	RANDOM	METAGENOMIC	anaerobic digester metagenome	ILLUMINA	641.739	444.258	19.833	28.6491	0.0407572	0.00789341	0.009409	1.05493	HFW
R2-140	140	R2	SRR15239572	2803538	2331965138	PRJNA544497	R2d135	PAIRED	RANDOM	METAGENOMIC	anaerobic digester metagenome	ILLUMINA	481.257	333.161	14.8733	21.4847	0.0267829	0.00518703	0.00618298	0.285562	MFW
R2-161	161	R2	SRR15239571	5038212	2190976700	PRJNA544497	R2d140	PAIRED	RANDOM	METAGENOMIC	anaerobic digester metagenome	ILLUMINA	640.343	443.292	19.7898	28.5868	0.0907749	0.0175803	0.0209558	0.223327	MFW
R3-020	20	R3	SRR15239570	4813276	2052598477	PRJNA544497	R2d161	PAIRED	RANDOM	METAGENOMIC	anaerobic digester metagenome	ILLUMINA	310.252	213.933	9.55059	13.8506	0.146031	0.0282817	0.033712	0	LFW
R3-030	30	R3	SRR15239569	4509144	1573945207	PRJNA544497	R3d020	PAIRED	RANDOM	METAGENOMIC	anaerobic digester metagenome	ILLUMINA	602.724	415.606	18.5538	26.9073	0.0898849	0.0174079	0.0207504	0.561043	MFW
R3-034	34	R3	SRR15239568	4682176	1537516324	PRJNA544497	R3d030	PAIRED	RANDOM	METAGENOMIC	anaerobic digester metagenome	ILLUMINA	598.436	412.649	18.4218	26.7159	0.0463595	0.00897839	0.0107023	0.654249	MFW
R3-050	50	R3	SRR15239567	4078048	1602953832	PRJNA544497	R3d034	PAIRED	RANDOM	METAGENOMIC	anaerobic digester metagenome	ILLUMINA	737.924	508.832	22.7157	32.943	0.0209299	0.00405348	0.00483177	0.676979	MFW
R3-069	69	R3	SRR15239566	5325244	1586088927	PRJNA544497	R3d050	PAIRED	RANDOM	METAGENOMIC	anaerobic digester metagenome	ILLUMINA	635.088	437.922	19.5501	28.3521	0.0243287	0.00471172	0.00561641	0.646862	MFW
R3-083	83	R3	SRR15239564	5409208	1846146934	PRJNA544497	R3d069	PAIRED	RANDOM	METAGENOMIC	anaerobic digester metagenome	ILLUMINA	638.445	440.237	19.6534	28.502	0.0256937	0.00497607	0.00593151	0.571475	MFW
R3-114	114	R3	SRR15239563	4374114	1821218639	PRJNA544497	R3d083	PAIRED	RANDOM	METAGENOMIC	anaerobic digester metagenome	ILLUMINA	688.43	474.703	21.1921	30.7335	0.017332	0.00335667	0.00400117	0.611549	MFW
R3-125	125	R3	SRR15239562	4026072	1595678869	PRJNA544497	R3d114	PAIRED	RANDOM	METAGENOMIC	anaerobic digester metagenome	ILLUMINA	590.718	407.327	18.1842	26.3714	0.0204928	0.00396882	0.00473086	0.956355	HFW
R3-128	128	R3	SRR15239561	4850032	1419879288	PRJNA544497	R3d125	PAIRED	RANDOM	METAGENOMIC	anaerobic digester metagenome	ILLUMINA	667.623	460.357	20.5516	29.8046	0.0287432	0.00556667	0.00663552	1.74043	HFW
R3-135	135	R3	SRR15239560	5963252	1634237643	PRJNA544497	R3d128	PAIRED	RANDOM	METAGENOMIC	anaerobic digester metagenome	ILLUMINA	740.736	510.771	22.8023	33.0686	0.0342383	0.00663091	0.00790409	2.12785	HFW
R3-140	140	R3	SRR15239559	7581190	2024097231	PRJNA544497	R3d135	PAIRED	RANDOM	METAGENOMIC	anaerobic digester metagenome	ILLUMINA	703.922	485.387	21.669	31.4251	0.0496491	0.00961549	0.0114617	0.734713	MFW
R3-161	161	R3	SRR15239558	5996768	2505406182	PRJNA544497	R3d140	PAIRED	RANDOM	METAGENOMIC	anaerobic digester metagenome	ILLUMINA	741.2	511.091	22.8166	33.0893	0.0266907	0.00516916	0.00616168	0.634318	MFW
R4-020	20	R4	SRR15239557	4585186	2065037061	PRJNA544497	R3d161	PAIRED	RANDOM	METAGENOMIC	anaerobic digester metagenome	ILLUMINA	219.549	150.092	6.70053	9.80131	0.155158	0.0300493	0.035819	0	LFW
R4-030	30	R4	SRR15239556	6367924	1823952148	PRJNA544497	R4d020	PAIRED	RANDOM	METAGENOMIC	anaerobic digester metagenome	ILLUMINA	570.648	390.116	17.4159	25.4754	0.09149	0.0177188	0.0211209	0.561043	MFW
R4-034	34	R4	SRR15239555	5783366	1516492461	PRJNA544497	R4d030	PAIRED	RANDOM	METAGENOMIC	anaerobic digester metagenome	ILLUMINA	594.737	406.584	18.151	26.5507	0.0461437	0.00893661	0.0106525	0.870737	MFW
R4-050	50	R4	SRR15239553	5462802	1569015015	PRJNA544497	R4d034	PAIRED	RANDOM	METAGENOMIC	anaerobic digester metagenome	ILLUMINA	792.237	541.602	24.1787	35.3677	0.0164596	0.00318771	0.00379977	1.73596	HFW
R4-069	69	R4	SRR15239552	5412732	1130460670	PRJNA544497	R4d050	PAIRED	RANDOM	METAGENOMIC	anaerobic digester metagenome	ILLUMINA	657.126	449.235	20.0551	29.336	0.0171337	0.00331827	0.0039554	1.48135	HFW
R4-083	83	R4	SRR15239551	4981176	1504852502	PRJNA544497	R4d083	PAIRED	RANDOM	METAGENOMIC	anaerobic digester metagenome	ILLUMINA	625.063	427.316	19.0766	27.9046	0.0182134	0.00352738	0.00420466	1.46767	HFW
R4-114	114	R4	SRR15239550	4387740	1873755308	PRJNA544497	R4d114	PAIRED	RANDOM	METAGENOMIC	anaerobic digester metagenome	ILLUMINA	693.395	474.03	21.1621	30.9552	0.0117794	0.00228131	0.00271934	1.42799	HFW
R4-125	125	R4	SRR15239549	6249588	1763234891	PRJNA544497	R4d125	PAIRED	RANDOM	METAGENOMIC	anaerobic digester metagenome	ILLUMINA	588.213	402.124	17.952	26.2595	0.0117543	0.00227644	0.00271353	1.93633	HFW
R4-128	128	R4	SRR15239548	6253752	1588128935	PRJNA544497	R4d128	PAIRED	RANDOM	METAGENOMIC	anaerobic digester metagenome	ILLUMINA	647.63	442.743	19.7653	28.9121	0.0162393	0.00314505	0.00374892	2.19986	HFW
R4-135	135	R4	SRR15239547	6806844	1790533282	PRJNA544497	R4d135	PAIRED	RANDOM	METAGENOMIC	anaerobic digester metagenome	ILLUMINA	719.545	491.907	21.9602	32.1226	0.0129097	0.0025002	0.00298026	2.90545	HFW
R4-140	140	R4	SRR15239546	6285302	1088037630	PRJNA544497	R4d140	PAIRED	RANDOM	METAGENOMIC	anaerobic digester metagenome	ILLUMINA	699.275	478.05	21.3415	31.2176	0.013155	0.00254771	0.00303689	1.63049	HFW
R4-161	161	R4	SRR15239545	6175598	1824081531	PRJNA544497	R4d161	PAIRED	RANDOM	METAGENOMIC	anaerobic digester metagenome	ILLUMINA	626.957	428.611	19.1344	27.9892	0.0135258	0.00261953	0.00312249	1.49678	HFW

## Sheet: Table S2
Table S2: Composition of the Food waste and details of the sludge
Feedstock	Description	Parameter	Value
Food waste	Food item	Apple (g)	415.6
		Banana (g)	487.7
		Bread (g)	318.9
		Cabbage (g)	200.3
		Chicken (g)	208
		Eggplant (g)	203.8
		Mince (g)	151.7
		Onion (g)	108.4
		Water (L)	1
	Parameter	TS (% w/w)	17
		VS (% w/w)	16.34
		TKN (mg NKT/g or L)	5.07
		Organic N (mg Norg/g or L)	5.07
		Protein (% w/w)	3.17
		Fat (% w/w)	0.61
		Carbohydrates (% w/w)	12.57
		Density (g/L)	1054
		Ammonia N (mg N-NH4+/L)	-
Sludge	Parameter	TS (% w/w)	4.65
		VS (% w/w)	3.26
		TKN (mg NKT/g or L)	2152.8
		Organic N (mg Norg/g or L)	1453.5
		Protein (% w/w)	-
		Fat (% w/w)	-
		Carbohydrates (% w/w)	-
		Density (g/L)	950
		Ammonia N (mg N-NH4+/L)	699.3
TS: Total solids
VS: Volatil solids
TKN: Total Kjeldahl nitrogen
(% w/w = % weight/weight)

## Sheet: Table S3
Table S3: Sewage sludge and food waste addition in each day with volatile solids measurements.
Day	Reactor 1		Reactor 2		Reactor 3		Reactor 4
	SS (g)	FW (g)	SS (g)	FW (g)	SS (g)	FW (g)	SS (g)	FW (g)
8	27.8	0	27.8	0	27.8	0	27.8	0
9	54	0	54	0	54	0	54	0
10	84	0	84	0	84	0	84	0
12	111	0	111	0	111	0	111	0
13	140	0	140	0	140	0	140	0
14	170	0	170	0	170	0	170	0
15	200	0	200	0	200	0	200	0
16	230	0	230	0	230	0	230	0
17	278	0	278	0	278	0	278	0
19	278	0	278	0	278	0	278	0
20	278	0	278	0	278	0	278	0
21	278	0	271.1	5.5	271.1	5.5	271.1	5.5
22	278	0	266.9	11.1	266.9	11.1	266.9	11.1
23	278	0	260.1	16.6	260.1	16.6	260.1	16.6
24	278	0	254.5	22.1	254.5	22.1	254.5	22.1
26	278	0	250.4	27.6	250.4	27.6	250.4	27.6
27	278	0	250.4	27.6	244.5	33.3	244.5	33.3
28	278	0	250.4	27.6	238.9	38.9	238.9	38.9
29	278	0	250.4	27.6	233.3	45.5	233.3	45.5
30	278	0	250.4	27.6	228	50	228	50
31	278	0	250.4	27.6	222	56	222	56
33	271.6	0	243	27.6	216.9	56	208	61.5
34	272.3	0	242.1	27.6	230.9	56	214.7	67.1
35	277.8	0	251.6	27.6	221.4	56	207.1	72.7
36	278.2	0	251.8	27.6	216.7	56	196.9	78.3
37	274.9	0	248.6	27.6	221.4	56	191.3	83.8
38	278.1	0	247.3	27.6	222.1	56	189	89.6
40	276.6	0	238	27.6	215	56	180.2	95.2
41	277.5	0	250.7	27.7	225.9	56.4	177	100.7
42	277	0	245.7	27.5	227.4	56.8	181.3	107.1
43	278.6	0	251.5	27.5	222.2	56.1	174.8	106.9
44	277.4	0	250.3	28.3	222.6	56.6	177.3	108.6
45	281	0	246.6	27.6	224.5	56	173.9	107.2
47	284.4	0	249.4	27.6	228	56	176.6	113.5
48	277.9	0	250.3	27.5	232.7	55.8	172.8	112.4
49	275.6	0	251.1	28	223.7	55.8	182.2	106.5
50	274.4	0	255.4	27.9	227	56.1	187.7	106
51	277.3	0	251.4	27.4	221.3	56.4	170.8	106.2
53	276.3	0	245.1	27.7	228.4	55.9	172	107.7
55	283.3	0	249.9	27.6	221.5	56.8	176.7	107.3
56	287	0	253.3	27.6	220	57.6	178.6	106.4
57	277.5	0	251.2	27.7	213.9	56	179.8	100.8
58	278.6	0	256.7	27.3	224.3	56	184.2	101.4
59	276.8	0	247.3	27.2	223.8	56.5	180	100.8
61	278	0	252.8	27.5	224.8	56.2	173.5	100.4
62	286.1	0	259.3	28.1	221.7	55.9	187	101.3
63	279.1	0	248.4	27.6	220	56.8	179.6	101
65	277.8	0	249.9	27.5	224.1	56.1	178.2	100.8
67	280	0	245.8	27.4	227.3	56.1	180.3	100.8
68	281.3	0	251.4	27.2	230.9	56	177.5	101.8
69	269.6	0	244.9	28.1	213	56.8	184.6	94.9
70	272.8	0	255	27.7	220.4	57	184.9	95.7
71	282.8	0	250.3	28.9	221.6	56	185.5	95.5
72	284.1	0	253.9	27.9	222	56.6	185.6	95.6
73	279.2	0	251.9	27.5	226.9	56.5	186	95.4
75	282.7	0	250.9	27.7	226.7	56.5	186.7	95.3
76	284.8	0	252.1	27.6	222.3	56.7	188.5	95.2
77	280.7	0	244.8	27.8	218.6	56	182.1	95.2
78	274.7	0	248.3	27.6	219	56.8	183.6	95.2
79	285.6	0	264.2	27.3	221.9	56.5	184.4	95.2
80	278.4	0	251	27.2	231.9	56	189.9	95.1
82	275.7	0	255.3	27.8	227.5	56.2	192	95
83	277.5	0	254.3	27.6	236.8	56	191.9	96.1
84	274.7	0	255.2	27.1	226.5	56	192.7	95.4
85	275.4	0	248.5	27.4	227.9	55.9	194.3	95.2
86	271.8	0	253.4	27.1	224.5	56.3	192.9	95.7
87	276.8	0	242.9	29.7	231.8	56.2	186.6	95
89	280.2	0	255.8	27.3	231.6	55.8	196.9	95.1
90	286.9	0	254	27.6	212.8	56.3	190.4	95.2
91	281.2	0	248.3	28	222.9	55.8	185.6	96.7
92	286.1	0	249.6	27.5	229	56.3	200.6	95.4
93	278.1	0	258	27.6	228	55.9	191.9	95.7
94	278.1	0	246.4	28	226.8	56.1	189.3	96.3
96	271.3	0	247.6	28.3	210	56.3	184.8	95.7
97	268.1	0	246.3	27.8	221.3	56.3	187.5	95.9
98	272.9	0	244.2	27.6	211.1	56.3	193.1	95.4
99	272.6	0	241.7	28.7	215.8	56.5	186.4	96.4
100	272.4	0	249.2	28.1	210.8	57.8	183.9	96
101	276.9	0	248	29.1	226.7	56.7	198.1	96.8
103	262.7	0	258.6	28	228.1	56.1	188.1	95.1
104	269.3	0	242.3	27.9	222	55.7	177.5	94.9
105	273.4	0	245.3	28.1	222	55.9	189.4	96.1
106	276.6	0	238.2	28.3	219.5	56.3	190.9	94.6
107	270	0	256.6	27.2	225.2	55.9	190.7	94.9
108	271	0	255.1	27.4	226.6	56.2	190	95.6
110	276	0	259.8	27.4	223.4	56.1	189.1	95
111	281.7	0	254.7	27.6	226.6	55.3	196	95.8
112	281	0	245.5	27.8	224.5	56	184.8	95.5
113	282.4	0	243.3	28	219.3	56.5	179	95.4
114	278.9	0	250.1	27.2	228	55.4	193.6	94.7
117	276.9	0	246.7	27.8	219.9	56.3	177.3	95.2
118	279.8	0	247.8	27.7	218.9	56.5	182.8	95.2
119	276.7	0	244.5	28.6	218.1	56.2	179.5	95.1
120	279.7	0	245.1	27.6	225.5	56.1	183.5	95.2
121	272.7	0	239.4	28.1	216.9	56.5	189.9	94.4
124	272.2	0	245.2	28.7	223.4	56.2	180.9	95.7
125	261.2	16.8	235.8	44.6	206	73.2	170.7	112.7
126	255.9	33.6	222.3	61.5	193.5	89.5	180.6	112.8
127	233.3	50	201.5	78.9	181.3	106.5	167.4	122.6
131	256.3	33.3	226.7	61.6	194.2	91	157.2	128.8
132	230.1	50.4	198.2	78.4	173.2	107.7	159.3	128.6
133	241.6	50.2	203.8	78.9	168.1	107	153.7	127.9
134	238.3	50.3	205.8	78.3	180.8	122.5	148.4	144.6
138	231.8	50.3	199.5	78.7	160	122.5	131.6	144.7
139	230.2	50.3	199.4	78.7	165.6	123	140	145.6
140	273.8	0	248.3	28.3	222.1	56.3	186.3	95.4
141	272.7	0	246.9	27.9	222.3	56.6	187	96
142	279.1	0	241.3	29	224.4	56.2	184.9	95.8
147	279.8	0	254.3	28.1	226.6	56.4	189.5	95.2
149	282	0	252.6	28.3	218.8	58.2	187.5	95.5
152	281.8	0	250.4	27.8	222	56.3	182.5	97.2
155	281.3	0	251.4	28.7	225.1	56	192.8	95.2
156	282	0	250.5	27.5	225.7	56.5	191	96.6
159	282.4	0	251.8	28.5	224.2	56.1	191	96.2
160	281.5	0	246.3	27.8	227	57.1	192.2	95.3
161	282.8	0			226.3	56.7	190.1	96.4

## Sheet: Table S4
Table S4: Media used for simulations expressed in mmol/gDW/h.
cpd	compound	R1-008	R1-008b	R1-020	R1-030	R1-034	R1-050	R1-069	R1-083	R1-114	R1-125	R1-128	R1-135	R1-140	R1-161	R2-020	R2-030	R2-034	R2-050	R2-083	R2-114	R2-125	R2-128	R2-135	R2-140	R2-161	R3-020	R3-030	R3-034	R3-050	R3-069	R3-083	R3-114	R3-125	R3-128	R3-135	R3-140	R3-161	R4-020	R4-030	R4-034	R4-050	R4-069	R4-083	R4-114	R4-125	R4-128	R4-135	R4-140
cpd00001	H2O	1000	1000	1000	1000	1000	1000	1000	1000	1000	1000	1000	1000	1000	1000	1000	1000	1000	1000	1000	1000	1000	1000	1000	1000	1000	1000	1000	1000	1000	1000	1000	1000	1000	1000	1000	1000	1000	1000	1000	1000	1000	1000	1000	1000	1000	1000	1000	1000
cpd00082	Fructose_FW	0	0	0	0	0	0	0	0	0	11.783	22.8655	22.696	0	0	0	15.3117	15.5669	14.1448	19.258	16.437	21.7167	27.8857	27.6736	13.7305	17.1051	0	21.6929	22.628	22.2044	25.0445	25.3524	23.959	27.147	30.6729	31.465	20.9945	24.2118	0	21.6929	24.8167	29.8307	29.4634	29.5647	29.4689	31.3255	31.9146	33.232	26.8476
cpd00027	D-Glucose	1	1	1	1	1	1	1	1	1	10.399	19.2392	19.104	1	1	1	13.2137	13.4173	12.2829	16.3616	14.1114	18.3228	23.2437	23.0745	11.9524	14.6443	1	18.3039	19.0498	18.7119	20.9774	21.223	20.1114	22.6544	25.4669	26.0988	17.7467	20.3131	1	18.3039	20.7956	24.7952	24.5022	24.583	24.5065	25.9875	26.4575	27.5082	22.4157
cpd00009	Phosphate	10	10	10	10	10	10	10	10	10	11.6718	13.2443	13.2202	10	10	10	12.1725	12.2087	12.0069	12.7324	12.3322	13.0813	13.9566	13.9265	11.9482	12.427	10	13.0779	13.2106	13.1505	13.5535	13.5972	13.3994	13.8518	14.3521	14.4644	12.9788	13.4353	10	13.0779	13.5211	14.2326	14.1804	14.1948	14.1812	14.4446	14.5282	14.7151	13.8093
cpd00011	CO2	10	10	10	10	10	10	10	10	10	10	10	10	10	10	10	10	10	10	10	10	10	10	10	10	10	10	10	10	10	10	10	10	10	10	10	10	10	10	10	10	10	10	10	10	10	10	10	10
cpd00013	Ammonia	10	10	10	10	10	10	10	10	10	10	10	10	10	10	10	10	10	10	10	10	10	10	10	10	10	10	10	10	10	10	10	10	10	10	10	10	10	10	10	10	10	10	10	10	10	10	10	10
cpd00205	Potassium, K_FW	0	0	0	0	0	0	0	0	0	4.05073	7.86067	7.8024	0	0	0	5.26382	5.35155	4.86267	6.62047	5.6507	7.46572	9.58649	9.51359	4.72024	5.88036	0	7.45756	7.77902	7.6334	8.60977	8.71562	8.23658	9.33254	10.5447	10.817	7.21744	8.32349	0	7.45756	8.53145	10.2552	10.1289	10.1637	10.1308	10.769	10.9716	11.4244	9.22964
cpd00971	Sodium, Na_FW	0	0	0	0	0	0	0	0	0	3.49147	6.77539	6.72516	0	0	0	4.53707	4.61269	4.1913	5.70642	4.87054	6.43496	8.26293	8.2001	4.06854	5.06848	0	6.42793	6.70501	6.5795	7.42106	7.5123	7.0994	8.04404	9.08883	9.32355	6.22097	7.1743	0	6.42793	7.35356	8.83928	8.73043	8.76046	8.73206	9.2822	9.45678	9.84711	7.95535
cpd00076	sucrose_FW	0	0	0	0	0	0	0	0	0	2.45624	4.76648	4.73115	0	0	0	3.19182	3.24502	2.94858	4.01446	3.42642	4.52699	5.81297	5.76876	2.86221	3.56567	0	4.52205	4.71697	4.62867	5.22071	5.2849	4.99442	5.65897	6.39398	6.55911	4.37644	5.04712	0	4.52205	5.17322	6.21842	6.14185	6.16297	6.143	6.53002	6.65283	6.92744	5.59658
cpd00023	L-Glutamate	0.1	0.1	0.1	0.1	0.1	0.1	0.1	0.1	0.1	2.0527	3.88933	3.86124	0.1	0.1	0.1	2.63749	2.67978	2.44411	3.29148	2.82399	3.69894	4.72128	4.68614	2.37545	2.9347	0.1	3.69501	3.84997	3.77977	4.25044	4.30147	4.07054	4.59886	5.18319	5.31447	3.57925	4.11244	0.1	3.69501	4.21269	5.04362	4.98274	4.99954	4.98366	5.29134	5.38897	5.60728	4.54926
cpd00041	Aspartate	1	1	1	1	1	1	1	1	1	2.41532	3.74651	3.72615	1	1	1	2.83917	2.86982	2.69901	3.31318	2.97435	3.60851	4.34951	4.32404	2.64925	3.05459	1	3.60566	3.71798	3.6671	4.00824	4.04523	3.87785	4.26078	4.6843	4.77945	3.52177	3.90822	1	3.60566	3.98088	4.58314	4.53902	4.55119	4.53968	4.76269	4.83345	4.99168	4.22483
cpd00179	Maltose_FW	0	0	0	0	0	0	0	0	0	1.32371	2.56873	2.54968	0	0	0	1.72012	1.74879	1.58903	2.16345	1.84655	2.43966	3.13269	3.10887	1.54249	1.92159	0	2.437	2.54204	2.49446	2.81352	2.84811	2.69157	3.0497	3.44581	3.5348	2.35853	2.71996	0	2.437	2.78792	3.3512	3.30993	3.32132	3.31055	3.51912	3.58531	3.7333	3.01608
cpd00033	Glycine	0	0	0	0	0	0	0	0	0	1.08613	2.10771	2.09208	0	0	0	1.4114	1.43493	1.30384	1.77517	1.51514	2.00181	2.57045	2.55091	1.26565	1.57672	0	1.99962	2.08581	2.04677	2.30856	2.33695	2.2085	2.50236	2.82738	2.9004	1.93523	2.2318	0	1.99962	2.28756	2.74975	2.71589	2.72523	2.71639	2.88753	2.94184	3.06327	2.47477
cpd00035	Alanine_L_FW	0	0	0	0	0	0	0	0	0	1.07675	2.0895	2.07401	0	0	0	1.39921	1.42253	1.29258	1.75983	1.50205	1.98451	2.54825	2.52887	1.25472	1.5631	0	1.98234	2.06779	2.02908	2.28862	2.31676	2.18942	2.48074	2.80295	2.87534	1.91851	2.21252	0	1.98234	2.2678	2.72599	2.69242	2.70168	2.69292	2.86258	2.91642	3.0368	2.45339
cpd00117	Alanine_FW	0	0	0	0	0	0	0	0	0	1.07675	2.0895	2.07401	0	0	0	1.39921	1.42253	1.29258	1.75983	1.50205	1.98451	2.54825	2.52887	1.25472	1.5631	0	1.98234	2.06779	2.02908	2.28862	2.31676	2.18942	2.48074	2.80295	2.87534	1.91851	2.21252	0	1.98234	2.2678	2.72599	2.69242	2.70168	2.69292	2.86258	2.91642	3.0368	2.45339
cpd00107	Leucine_FW	0	0	0	0	0	0	0	0	0	1.00573	1.95168	1.93721	0	0	0	1.30692	1.3287	1.20732	1.64376	1.40298	1.85362	2.38017	2.36207	1.17196	1.46	0	1.85159	1.9314	1.89525	2.13767	2.16395	2.04501	2.31712	2.61807	2.68569	1.79197	2.06659	0	1.85159	2.11822	2.54619	2.51484	2.52349	2.51531	2.67378	2.72406	2.8365	2.29157
cpd00039	Lysine_FW	0	0	0	0	0	0	0	0	0	0.955408	1.85402	1.84028	0	0	0	1.24153	1.26222	1.14691	1.56151	1.33278	1.76087	2.26108	2.24388	1.11332	1.38694	0	1.75895	1.83476	1.80042	2.03071	2.05567	1.94269	2.20118	2.48707	2.55131	1.70231	1.96318	0	1.75895	2.01223	2.41879	2.389	2.39722	2.38945	2.53999	2.58776	2.69457	2.17691
cpd15269	Octadecenoic acid_FW	0	0	0	0	0	0	0	0	0	0.813922	1.57946	1.56775	0	0	0	1.05767	1.0753	0.977066	1.33027	1.13541	1.5001	1.92623	1.91159	0.948447	1.18155	0	1.49846	1.56305	1.5338	1.72998	1.75125	1.65499	1.87521	2.11876	2.17348	1.45022	1.67246	0	1.49846	1.71424	2.06059	2.03522	2.04222	2.0356	2.16384	2.20454	2.29554	1.85453
cpd01122	Octadecadienoic acid_FW	0	0	0	0	0	0	0	0	0	0.810284	1.5724	1.56075	0	0	0	1.05294	1.07049	0.972699	1.32432	1.13033	1.4934	1.91762	1.90304	0.944208	1.17627	0	1.49177	1.55607	1.52694	1.72225	1.74342	1.6476	1.86683	2.10929	2.16377	1.44373	1.66498	0	1.49177	1.70658	2.05138	2.02612	2.03309	2.0265	2.15417	2.19469	2.28527	1.84624
cpd00156	Valine_FW	0	0	0	0	0	0	0	0	0	0.720592	1.39835	1.38798	0	0	0	0.93639	0.951996	0.865028	1.17773	1.00521	1.32809	1.70536	1.69239	0.839691	1.04607	0	1.32664	1.38382	1.35792	1.53161	1.55044	1.46522	1.66018	1.87581	1.92426	1.28392	1.48068	0	1.32664	1.51768	1.82431	1.80184	1.80804	1.80218	1.91572	1.95175	2.03231	1.64188
cpd00054	Serine_FW	0	0	0	0	0	0	0	0	0	0.716212	1.38985	1.37955	0	0	0	0.930699	0.94621	0.859771	1.17057	0.999104	1.32002	1.69499	1.6821	0.834588	1.03971	0	1.31858	1.37541	1.34967	1.5223	1.54101	1.45631	1.65009	1.86441	1.91256	1.27612	1.47168	0	1.31858	1.50845	1.81322	1.79089	1.79705	1.79123	1.90408	1.93989	2.01996	1.6319
cpd00051	Arginine_FW	0	0	0	0	0	0	0	0	0	0.655141	1.27134	1.26191	0	0	0	0.851338	0.865527	0.786459	1.07076	0.913911	1.20746	1.55046	1.53867	0.763423	0.951054	0	1.20614	1.25813	1.23458	1.39249	1.40961	1.33214	1.50939	1.70543	1.74948	1.16731	1.34619	0	1.20614	1.37983	1.65861	1.63818	1.64382	1.63849	1.74172	1.77448	1.84772	1.49275
cpd00214	Hexadecanoic acid_FW	0	0	0	0	0	0	0	0	0	0.637266	1.23665	1.22748	0	0	0	0.82811	0.841911	0.765	1.04154	0.888975	1.17452	1.50816	1.49669	0.742593	0.925104	0	1.17323	1.2238	1.2009	1.3545	1.37115	1.29579	1.46821	1.6589	1.70174	1.13546	1.30946	0	1.17323	1.34218	1.61335	1.59349	1.59897	1.59378	1.6942	1.72606	1.7973	1.45202
cpd00161	Threonine_FW	0	0	0	0	0	0	0	0	0	0.590443	1.14579	1.13729	0	0	0	0.767264	0.780052	0.708792	0.965013	0.823658	1.08822	1.39735	1.38672	0.688031	0.857132	0	1.08703	1.13389	1.11266	1.25498	1.27041	1.20058	1.36033	1.53701	1.57671	1.05203	1.21325	0	1.08703	1.24356	1.49481	1.47641	1.48148	1.47668	1.56971	1.59924	1.66525	1.34533
cpd00322	Isoleucine_FW	0	0	0	0	0	0	0	0	0	0.576164	1.11808	1.10979	0	0	0	0.748709	0.761188	0.691651	0.941675	0.803738	1.0619	1.36355	1.35318	0.671392	0.836404	0	1.06074	1.10646	1.08575	1.22463	1.23968	1.17155	1.32743	1.49984	1.53858	1.02659	1.18391	0	1.06074	1.21349	1.45866	1.4407	1.44565	1.44097	1.53175	1.56056	1.62498	1.3128
cpd00129	Proline_FW	0	0	0	0	0	0	0	0	0	0.572814	1.11158	1.10334	0	0	0	0.744356	0.756762	0.687629	0.936201	0.799066	1.05573	1.35563	1.34532	0.667488	0.831541	0	1.05457	1.10003	1.07944	1.21751	1.23248	1.16473	1.31971	1.49112	1.52963	1.02062	1.17702	0	1.05457	1.20643	1.45018	1.43232	1.43725	1.43259	1.52285	1.55149	1.61553	1.30516
cpd10515	Magnesium_FW	0	0	0	0	0	0	0	0	0	0.523296	1.01549	1.00796	0	0	0	0.680009	0.691343	0.628187	0.85527	0.729989	0.964463	1.23844	1.22902	0.609787	0.759657	0	0.96341	1.00494	0.986126	1.11226	1.12593	1.06405	1.20563	1.36222	1.3974	0.93239	1.07527	0	0.96341	1.10214	1.32482	1.3085	1.313	1.30875	1.3912	1.41737	1.47587	1.19234
cpd00002	ATP	1	1	1	1	1	1	1	1	1	1	1	1	1	1	1	1	1	1	1	1	1	1	1	1	1	1	1	1	1	1	1	1	1	1	1	1	1	1	1	1	1	1	1	1	1	1	1	1
cpd00008	Adenosine 5'-diphosphate (ADP)	1	1	1	1	1	1	1	1	1	1	1	1	1	1	1	1	1	1	1	1	1	1	1	1	1	1	1	1	1	1	1	1	1	1	1	1	1	1	1	1	1	1	1	1	1	1	1	1
cpd00020	Pyruvate	1	1	1	1	1	1	1	1	1	1	1	1	1	1	1	1	1	1	1	1	1	1	1	1	1	1	1	1	1	1	1	1	1	1	1	1	1	1	1	1	1	1	1	1	1	1	1	1
cpd00022	Acetyl-CoA	1	1	1	1	1	1	1	1	1	1	1	1	1	1	1	1	1	1	1	1	1	1	1	1	1	1	1	1	1	1	1	1	1	1	1	1	1	1	1	1	1	1	1	1	1	1	1	1
cpd00029	Acetate	1	1	1	1	1	1	1	1	1	1	1	1	1	1	1	1	1	1	1	1	1	1	1	1	1	1	1	1	1	1	1	1	1	1	1	1	1	1	1	1	1	1	1	1	1	1	1	1
cpd00047	Formate	1	1	1	1	1	1	1	1	1	1	1	1	1	1	1	1	1	1	1	1	1	1	1	1	1	1	1	1	1	1	1	1	1	1	1	1	1	1	1	1	1	1	1	1	1	1	1	1
cpd00064	Ornithine	1	1	1	1	1	1	1	1	1	1	1	1	1	1	1	1	1	1	1	1	1	1	1	1	1	1	1	1	1	1	1	1	1	1	1	1	1	1	1	1	1	1	1	1	1	1	1	1
cpd00073	Urea	1	1	1	1	1	1	1	1	1	1	1	1	1	1	1	1	1	1	1	1	1	1	1	1	1	1	1	1	1	1	1	1	1	1	1	1	1	1	1	1	1	1	1	1	1	1	1	1
cpd00085	beta-Alanine	1	1	1	1	1	1	1	1	1	1	1	1	1	1	1	1	1	1	1	1	1	1	1	1	1	1	1	1	1	1	1	1	1	1	1	1	1	1	1	1	1	1	1	1	1	1	1	1
cpd00098	Choline	1	1	1	1	1	1	1	1	1	1	1	1	1	1	1	1	1	1	1	1	1	1	1	1	1	1	1	1	1	1	1	1	1	1	1	1	1	1	1	1	1	1	1	1	1	1	1	1
cpd00128	Adenine	1	1	1	1	1	1	1	1	1	1	1	1	1	1	1	1	1	1	1	1	1	1	1	1	1	1	1	1	1	1	1	1	1	1	1	1	1	1	1	1	1	1	1	1	1	1	1	1
cpd00130	Malate	1	1	1	1	1	1	1	1	1	1	1	1	1	1	1	1	1	1	1	1	1	1	1	1	1	1	1	1	1	1	1	1	1	1	1	1	1	1	1	1	1	1	1	1	1	1	1	1
cpd00141	Propionate	1	1	1	1	1	1	1	1	1	1	1	1	1	1	1	1	1	1	1	1	1	1	1	1	1	1	1	1	1	1	1	1	1	1	1	1	1	1	1	1	1	1	1	1	1	1	1	1
cpd00142	Acetoacetate	1	1	1	1	1	1	1	1	1	1	1	1	1	1	1	1	1	1	1	1	1	1	1	1	1	1	1	1	1	1	1	1	1	1	1	1	1	1	1	1	1	1	1	1	1	1	1	1
cpd00159	L-Lactate	1	1	1	1	1	1	1	1	1	1	1	1	1	1	1	1	1	1	1	1	1	1	1	1	1	1	1	1	1	1	1	1	1	1	1	1	1	1	1	1	1	1	1	1	1	1	1	1
cpd00169	3-Phosphoglycerate	1	1	1	1	1	1	1	1	1	1	1	1	1	1	1	1	1	1	1	1	1	1	1	1	1	1	1	1	1	1	1	1	1	1	1	1	1	1	1	1	1	1	1	1	1	1	1	1
cpd00204	CO	1	1	1	1	1	1	1	1	1	1	1	1	1	1	1	1	1	1	1	1	1	1	1	1	1	1	1	1	1	1	1	1	1	1	1	1	1	1	1	1	1	1	1	1	1	1	1	1
cpd00211	Butyrate	1	1	1	1	1	1	1	1	1	1	1	1	1	1	1	1	1	1	1	1	1	1	1	1	1	1	1	1	1	1	1	1	1	1	1	1	1	1	1	1	1	1	1	1	1	1	1	1
cpd00249	Uridine	1	1	1	1	1	1	1	1	1	1	1	1	1	1	1	1	1	1	1	1	1	1	1	1	1	1	1	1	1	1	1	1	1	1	1	1	1	1	1	1	1	1	1	1	1	1	1	1
cpd00264	Spermidine	1	1	1	1	1	1	1	1	1	1	1	1	1	1	1	1	1	1	1	1	1	1	1	1	1	1	1	1	1	1	1	1	1	1	1	1	1	1	1	1	1	1	1	1	1	1	1	1
cpd00304	Retinal	1	1	1	1	1	1	1	1	1	1	1	1	1	1	1	1	1	1	1	1	1	1	1	1	1	1	1	1	1	1	1	1	1	1	1	1	1	1	1	1	1	1	1	1	1	1	1	1
cpd00438	Deoxyadenosine	1	1	1	1	1	1	1	1	1	1	1	1	1	1	1	1	1	1	1	1	1	1	1	1	1	1	1	1	1	1	1	1	1	1	1	1	1	1	1	1	1	1	1	1	1	1	1	1
cpd00489	4-Hydroxyphenylacetate	1	1	1	1	1	1	1	1	1	1	1	1	1	1	1	1	1	1	1	1	1	1	1	1	1	1	1	1	1	1	1	1	1	1	1	1	1	1	1	1	1	1	1	1	1	1	1	1
cpd00797	(R)-3-Hydroxybutanoate	1	1	1	1	1	1	1	1	1	1	1	1	1	1	1	1	1	1	1	1	1	1	1	1	1	1	1	1	1	1	1	1	1	1	1	1	1	1	1	1	1	1	1	1	1	1	1	1
cpd01100	ocdca	1	1	1	1	1	1	1	1	1	1	1	1	1	1	1	1	1	1	1	1	1	1	1	1	1	1	1	1	1	1	1	1	1	1	1	1	1	1	1	1	1	1	1	1	1	1	1	1
cpd01711	Isobutyrate	1	1	1	1	1	1	1	1	1	1	1	1	1	1	1	1	1	1	1	1	1	1	1	1	1	1	1	1	1	1	1	1	1	1	1	1	1	1	1	1	1	1	1	1	1	1	1	1
cpd02112	Xanthine	1	1	1	1	1	1	1	1	1	1	1	1	1	1	1	1	1	1	1	1	1	1	1	1	1	1	1	1	1	1	1	1	1	1	1	1	1	1	1	1	1	1	1	1	1	1	1	1
cpd03662	Butanol	1	1	1	1	1	1	1	1	1	1	1	1	1	1	1	1	1	1	1	1	1	1	1	1	1	1	1	1	1	1	1	1	1	1	1	1	1	1	1	1	1	1	1	1	1	1	1	1
cpd08872	p-Hydroxybenzalacetone	1	1	1	1	1	1	1	1	1	1	1	1	1	1	1	1	1	1	1	1	1	1	1	1	1	1	1	1	1	1	1	1	1	1	1	1	1	1	1	1	1	1	1	1	1	1	1	1
cpd10147	Glyoxal	1	1	1	1	1	1	1	1	1	1	1	1	1	1	1	1	1	1	1	1	1	1	1	1	1	1	1	1	1	1	1	1	1	1	1	1	1	1	1	1	1	1	1	1	1	1	1	1
cpd11640	Hydrogen gas	1	1	1	1	1	1	1	1	1	1	1	1	1	1	1	1	1	1	1	1	1	1	1	1	1	1	1	1	1	1	1	1	1	1	1	1	1	1	1	1	1	1	1	1	1	1	1	1
cpd12512	Citrate	1	1	1	1	1	1	1	1	1	1	1	1	1	1	1	1	1	1	1	1	1	1	1	1	1	1	1	1	1	1	1	1	1	1	1	1	1	1	1	1	1	1	1	1	1	1	1	1
cpd17039	Isopentenyl phosphate	1	1	1	1	1	1	1	1	1	1	1	1	1	1	1	1	1	1	1	1	1	1	1	1	1	1	1	1	1	1	1	1	1	1	1	1	1	1	1	1	1	1	1	1	1	1	1	1
cpd27734	Menaquinone-8	1	1	1	1	1	1	1	1	1	1	1	1	1	1	1	1	1	1	1	1	1	1	1	1	1	1	1	1	1	1	1	1	1	1	1	1	1	1	1	1	1	1	1	1	1	1	1	1
cpd00058	Cu2+	1	1	1	1	1	1	1	1	1	1	1	1	1	1	1	1	1	1	1	1	1	1	1	1	1	1	1	1	1	1	1	1	1	1	1	1	1	1	1	1	1	1	1	1	1	1	1	1
cpd00063	Ca2+	1	1	1	1	1	1	1	1	1	1	1	1	1	1	1	1	1	1	1	1	1	1	1	1	1	1	1	1	1	1	1	1	1	1	1	1	1	1	1	1	1	1	1	1	1	1	1	1
cpd00099	Cl-	1	1	1	1	1	1	1	1	1	1	1	1	1	1	1	1	1	1	1	1	1	1	1	1	1	1	1	1	1	1	1	1	1	1	1	1	1	1	1	1	1	1	1	1	1	1	1	1
cpd00149	Cobalt	1	1	1	1	1	1	1	1	1	1	1	1	1	1	1	1	1	1	1	1	1	1	1	1	1	1	1	1	1	1	1	1	1	1	1	1	1	1	1	1	1	1	1	1	1	1	1	1
cpd00205	K+	1	1	1	1	1	1	1	1	1	1	1	1	1	1	1	1	1	1	1	1	1	1	1	1	1	1	1	1	1	1	1	1	1	1	1	1	1	1	1	1	1	1	1	1	1	1	1	1
cpd00254	Mg	1	1	1	1	1	1	1	1	1	1	1	1	1	1	1	1	1	1	1	1	1	1	1	1	1	1	1	1	1	1	1	1	1	1	1	1	1	1	1	1	1	1	1	1	1	1	1	1
cpd10515	Fe2+	1	1	1	1	1	1	1	1	1	1	1	1	1	1	1	1	1	1	1	1	1	1	1	1	1	1	1	1	1	1	1	1	1	1	1	1	1	1	1	1	1	1	1	1	1	1	1	1
cpd10516	Fe3+	1	1	1	1	1	1	1	1	1	1	1	1	1	1	1	1	1	1	1	1	1	1	1	1	1	1	1	1	1	1	1	1	1	1	1	1	1	1	1	1	1	1	1	1	1	1	1	1
cpd00066	Phenylalanine_FW	0	0	0	0	0	0	0	0	0	0.430634	0.83567	0.829474	0	0	0	0.559597	0.568924	0.516951	0.703823	0.600727	0.793682	1.01914	1.01139	0.501809	0.625142	0	0.792815	0.826989	0.811508	0.915306	0.926559	0.875632	0.992144	1.12101	1.14996	0.767287	0.884871	0	0.792815	0.90698	1.09023	1.0768	1.08051	1.077	1.14486	1.16639	1.21453	0.981205
cpd00119	Histidine_FW	0	0	0	0	0	0	0	0	0	0.394266	0.765096	0.759424	0	0	0	0.512339	0.520878	0.473294	0.644385	0.549995	0.726654	0.933074	0.925978	0.459431	0.572348	0	0.725861	0.757149	0.742976	0.838007	0.84831	0.801684	0.908356	1.02634	1.05284	0.702489	0.810143	0	0.725861	0.830385	0.998157	0.985865	0.989256	0.986049	1.04817	1.06789	1.11196	0.898341
cpd00063	Calcium_FW	0	0	0	0	0	0	0	0	0	0.316839	0.614845	0.610287	0	0	0	0.411724	0.418586	0.380347	0.517839	0.441985	0.583952	0.749834	0.744132	0.369206	0.459949	0	0.583314	0.608458	0.597068	0.673437	0.681717	0.644247	0.729971	0.824781	0.846082	0.564532	0.651045	0	0.583314	0.667311	0.802136	0.792258	0.794983	0.792406	0.84233	0.858172	0.893594	0.721922
cpd00069	Tyrosine_FW	0	0	0	0	0	0	0	0	0	0.297637	0.577581	0.573299	0	0	0	0.386771	0.393217	0.357296	0.486454	0.415198	0.548561	0.70439	0.699033	0.34683	0.432073	0	0.547962	0.571581	0.560882	0.632623	0.6404	0.605202	0.68573	0.774794	0.794804	0.530318	0.611587	0	0.547962	0.626868	0.753521	0.744243	0.746802	0.744381	0.791279	0.806161	0.839436	0.678169
cpd00060	Methionine_FW	0	0	0	0	0	0	0	0	0	0.26087	0.506233	0.502481	0	0	0	0.338994	0.344644	0.313159	0.426363	0.363909	0.480798	0.617377	0.612682	0.303987	0.378699	0	0.480273	0.500975	0.491597	0.554476	0.561293	0.530442	0.601022	0.679085	0.696623	0.464809	0.536039	0	0.480273	0.549432	0.66044	0.652307	0.654551	0.652429	0.693533	0.706577	0.735742	0.594396
cpd01080	Octadecanoic acid_FW	0	0	0	0	0	0	0	0	0	0.16019	0.310857	0.308552	0	0	0	0.208162	0.211631	0.192298	0.261812	0.223462	0.295238	0.379106	0.376223	0.186666	0.232544	0	0.294916	0.307628	0.301869	0.34048	0.344667	0.325722	0.369063	0.416998	0.427767	0.28542	0.329159	0	0.294916	0.337383	0.405549	0.400555	0.401932	0.40063	0.42587	0.43388	0.451789	0.364994
cpd15237	Hexadecenoic acid_FW	0	0	0	0	0	0	0	0	0	0.158585	0.307744	0.305462	0	0	0	0.206077	0.209512	0.190372	0.25919	0.221224	0.292281	0.375309	0.372455	0.184796	0.230215	0	0.291962	0.304547	0.298846	0.33707	0.341215	0.32246	0.365367	0.412822	0.423483	0.282561	0.325863	0	0.291962	0.334004	0.401487	0.396543	0.397907	0.396617	0.421605	0.429534	0.447264	0.361338
cpd01080	Octadecanoic acid_FW	0	0	0	0	0	0	0	0	0	0.132251	0.256641	0.254738	0	0	0	0.171857	0.174721	0.15876	0.21615	0.184488	0.243746	0.312986	0.310606	0.154109	0.191986	0	0.24348	0.253975	0.249221	0.281098	0.284554	0.268913	0.304695	0.34427	0.353161	0.23564	0.271751	0	0.24348	0.278541	0.334817	0.330694	0.331832	0.330756	0.351595	0.358207	0.372993	0.301336
cpd00065	Tryptophan_FW	0	0	0	0	0	0	0	0	0	0.0765362	0.148523	0.147422	0	0	0	0.0994567	0.101114	0.0918772	0.12509	0.106767	0.14106	0.181131	0.179754	0.0891861	0.111106	0	0.140906	0.14698	0.144229	0.162676	0.164677	0.155625	0.176333	0.199235	0.204381	0.136369	0.157267	0	0.140906	0.161197	0.193765	0.191379	0.192037	0.191415	0.203474	0.207301	0.215858	0.174389
cpd00395	Cystine_FW	0	0	0	0	0	0	0	0	0	0.0758937	0.147276	0.146184	0	0	0	0.0986219	0.100266	0.091106	0.12404	0.10587	0.139876	0.179611	0.178245	0.0884374	0.110173	0	0.139723	0.145746	0.143018	0.161311	0.163294	0.154319	0.174853	0.197563	0.202665	0.135225	0.155947	0	0.139723	0.159844	0.192139	0.189773	0.190425	0.189808	0.201766	0.205561	0.214046	0.172925
cpd00851	Hydroxyproline_FW	0	0	0	0	0	0	0	0	0	0.0569384	0.110492	0.109673	0	0	0	0.07399	0.0752231	0.0683513	0.0930596	0.0794282	0.104941	0.134751	0.133726	0.0663492	0.0826563	0	0.104826	0.109344	0.107298	0.121022	0.12251	0.115776	0.131181	0.14822	0.152047	0.101451	0.116998	0	0.104826	0.119921	0.14415	0.142375	0.142865	0.142401	0.151373	0.15422	0.160586	0.129735
cpd00034	Zn2+	0.1	0.1	0.1	0.1	0.1	0.1	0.1	0.1	0.1	0.105069	0.109837	0.109764	0.1	0.1	0.1	0.106587	0.106697	0.106085	0.108285	0.107071	0.109342	0.111996	0.111905	0.105907	0.107358	0.1	0.109332	0.109734	0.109552	0.110774	0.110906	0.110307	0.111678	0.113195	0.113536	0.109032	0.110416	0.1	0.109332	0.110676	0.112833	0.112675	0.112718	0.112677	0.113476	0.113729	0.114296	0.11155
cpd00036	Succinate	0.1	0.1	0.1	0.1	0.1	0.1	0.1	0.1	0.1	0.1	0.1	0.1	0.1	0.1	0.1	0.1	0.1	0.1	0.1	0.1	0.1	0.1	0.1	0.1	0.1	0.1	0.1	0.1	0.1	0.1	0.1	0.1	0.1	0.1	0.1	0.1	0.1	0.1	0.1	0.1	0.1	0.1	0.1	0.1	0.1	0.1	0.1	0.1
cpd03850	Alpha-linolenic acid_FW	0	0	0	0	0	0	0	0	0	0.0437943	0.0849854	0.0843554	0	0	0	0.0569096	0.0578581	0.0525725	0.071577	0.0610924	0.0807153	0.103644	0.102856	0.0510327	0.0635752	0	0.0806272	0.0841026	0.0825283	0.0930842	0.0942286	0.0890495	0.100898	0.114003	0.116948	0.0780311	0.0899891	0	0.0806272	0.0922375	0.110873	0.109508	0.109885	0.109528	0.116429	0.118619	0.123515	0.0997859
cpd00059	Vitamin C, total ascorbic acid_FW	0	0	0	0	0	0	0	0	0	0.0200382	0.0388852	0.038597	0	0	0	0.0260391	0.0264731	0.0240547	0.0327502	0.0279529	0.0369315	0.0474225	0.0470619	0.0233501	0.029089	0	0.0368911	0.0384813	0.037761	0.0425909	0.0431145	0.0407448	0.0461663	0.0521625	0.0535096	0.0357033	0.0411747	0	0.0368911	0.0422035	0.0507303	0.0501056	0.0502779	0.0501149	0.0532723	0.0542742	0.0565145	0.0456573
cpd00188	Eicosatetraenoic acid_FW	0	0	0	0	0	0	0	0	0	0.0183237	0.0355582	0.0352946	0	0	0	0.0238112	0.024208	0.0219965	0.0299481	0.0255613	0.0337716	0.043365	0.0430352	0.0213522	0.0266001	0	0.0337347	0.0351888	0.0345301	0.0389467	0.0394256	0.0372586	0.0422162	0.0476994	0.0489313	0.0326485	0.0376517	0	0.0337347	0.0385925	0.0463898	0.0458185	0.0459761	0.0458271	0.0487143	0.0496305	0.051679	0.0417508
cpd00160	Cholesterol_FW	0	0	0	0	0	0	0	0	0	0.0176606	0.0342713	0.0340173	0	0	0	0.0229494	0.0233319	0.0212005	0.0288642	0.0246362	0.0325494	0.0417956	0.0414778	0.0205795	0.0256375	0	0.0325138	0.0339153	0.0332805	0.0375373	0.0379988	0.0359102	0.0406884	0.0459732	0.0471605	0.0314669	0.0362891	0	0.0325138	0.0371958	0.0447109	0.0441603	0.0443122	0.0441686	0.0469513	0.0478344	0.0498088	0.0402398
cpd03847	Tetrandecanoic acid_FW	0	0	0	0	0	0	0	0	0	0.0156226	0.0303165	0.0300917	0	0	0	0.0203011	0.0206395	0.018754	0.0255333	0.0217932	0.0287932	0.0369725	0.0366913	0.0182047	0.0226789	0	0.0287618	0.0300015	0.02944	0.0332055	0.0336138	0.0317662	0.035993	0.0406679	0.0417182	0.0278357	0.0321014	0	0.0287618	0.0329035	0.0395513	0.0390643	0.0391987	0.0390716	0.0415332	0.0423143	0.0440609	0.0355962
cpd11657	Starch_FW	0	0	0	0	0	0	0	0	0	0.0127894	0.0248186	0.0246346	0	0	0	0.0166195	0.0168965	0.0153529	0.0209029	0.017841	0.0235716	0.0302675	0.0300373	0.0149032	0.0185661	0	0.0235458	0.0245607	0.024101	0.0271837	0.0275179	0.0260054	0.0294657	0.0332928	0.0341526	0.0227877	0.0262798	0	0.0235458	0.0269364	0.0323787	0.03198	0.03209	0.0319859	0.0340011	0.0346406	0.0360704	0.0291408
cpd28193	Starch	0	0	0	0	0	0	0	0	0	0.0127894	0.0248186	0.0246346	0	0	0	0.0166195	0.0168965	0.0153529	0.0209029	0.017841	0.0235716	0.0302675	0.0300373	0.0149032	0.0185661	0	0.0235458	0.0245607	0.024101	0.0271837	0.0275179	0.0260054	0.0294657	0.0332928	0.0341526	0.0227877	0.0262798	0	0.0235458	0.0269364	0.0323787	0.03198	0.03209	0.0319859	0.0340011	0.0346406	0.0360704	0.0291408
cpd30041	Starch	0	0	0	0	0	0	0	0	0	0.0127894	0.0248186	0.0246346	0	0	0	0.0166195	0.0168965	0.0153529	0.0209029	0.017841	0.0235716	0.0302675	0.0300373	0.0149032	0.0185661	0	0.0235458	0.0245607	0.024101	0.0271837	0.0275179	0.0260054	0.0294657	0.0332928	0.0341526	0.0227877	0.0262798	0	0.0235458	0.0269364	0.0323787	0.03198	0.03209	0.0319859	0.0340011	0.0346406	0.0360704	0.0291408
cpd00218	Niacin_FW	0	0	0	0	0	0	0	0	0	0.0110029	0.0213518	0.0211935	0	0	0	0.014298	0.0145363	0.0132083	0.017983	0.0153489	0.0202789	0.0260396	0.0258415	0.0128215	0.0159727	0	0.0202568	0.02113	0.0207344	0.0233865	0.023674	0.0223728	0.0253497	0.0286422	0.029382	0.0196046	0.0226089	0	0.0202568	0.0231738	0.0278558	0.0275128	0.0276074	0.0275179	0.0292516	0.0298018	0.0310319	0.0250702
cpd16341	Eicosenoic acid_FW	0	0	0	0	0	0	0	0	0	0.00678591	0.0131684	0.0130708	0	0	0	0.00881811	0.00896507	0.00814609	0.0110908	0.00946623	0.0125068	0.0160596	0.0159375	0.00790748	0.00985095	0	0.0124931	0.0130316	0.0127877	0.0144233	0.0146007	0.0137982	0.0156342	0.0176648	0.018121	0.0120909	0.0139438	0	0.0124931	0.0142921	0.0171798	0.0169682	0.0170266	0.0169714	0.0180406	0.0183799	0.0191386	0.0154618
cpd00540	Betaine_FW	0	0	0	0	0	0	0	0	0	0.0057587	0.0111751	0.0110922	0	0	0	0.00748327	0.00760799	0.00691298	0.00941195	0.00803328	0.0106136	0.0136286	0.0135249	0.00671049	0.00835977	0	0.010602	0.011059	0.010852	0.01224	0.0123905	0.0117095	0.0132675	0.0149908	0.0153779	0.0102606	0.011833	0	0.010602	0.0121287	0.0145792	0.0143997	0.0144492	0.0144023	0.0153097	0.0155977	0.0162415	0.0131213
cpd03852	Docosahexaenoic acid (DHA)_FW	0	0	0	0	0	0	0	0	0	0.00555828	0.0107862	0.0107062	0	0	0	0.00722284	0.00734322	0.00667239	0.0090844	0.00775371	0.0102442	0.0131543	0.0130542	0.00647696	0.00806884	0	0.010233	0.0106741	0.0104743	0.011814	0.0119593	0.011302	0.0128058	0.0144691	0.0148427	0.00990354	0.0114212	0	0.010233	0.0117066	0.0140718	0.0138985	0.0139463	0.0139011	0.0147769	0.0150548	0.0156762	0.0126646
cpd15298	Tetradecenoic acid_FW	0	0	0	0	0	0	0	0	0	0.00524165	0.0101717	0.0100963	0	0	0	0.00681138	0.0069249	0.00629229	0.00856689	0.00731201	0.00966064	0.0124049	0.0123106	0.00610799	0.00760918	0	0.00965009	0.010066	0.00987763	0.011141	0.011278	0.0106581	0.0120763	0.0136448	0.0139972	0.00933937	0.0107706	0	0.00965009	0.0110397	0.0132702	0.0131068	0.0131518	0.0131092	0.0139351	0.0141972	0.0147832	0.0119432
cpd00305	Thiamin diphosphate	0.01	0.01	0.01	0.01	0.01	0.01	0.01	0.01	0.01	0.010546	0.0110595	0.0110517	0.01	0.01	0.01	0.0107095	0.0107213	0.0106554	0.0108924	0.0107617	0.0110063	0.0112922	0.0112823	0.0106362	0.0107926	0.01	0.0110052	0.0110485	0.0110289	0.0111605	0.0111748	0.0111102	0.0112579	0.0114213	0.011458	0.0109728	0.0111219	0.01	0.0110052	0.01115	0.0113823	0.0113653	0.01137	0.0113655	0.0114516	0.0114789	0.0115399	0.0112441
cpd03849	Gamma-linolenic acid_FW	0	0	0	0	0	0	0	0	0	0.00439752	0.00853364	0.00847037	0	0	0	0.00571446	0.0058097	0.00527896	0.00718726	0.00613446	0.00810487	0.0104072	0.0103281	0.00512434	0.00638378	0	0.00809601	0.00844499	0.00828691	0.00934686	0.00946178	0.00894172	0.0101315	0.0114474	0.0117431	0.00783534	0.00903607	0	0.00809601	0.00926184	0.0111331	0.010996	0.0110338	0.0109981	0.011691	0.0119109	0.0124025	0.0100198
cpd00007	O2	0	0	0	0.01	0.01	0.01	0.01	0.01	0.01	0.01	0.01	0.01	0.01	0.01	0.01	0.01	0.01	0.01	0.01	0.01	0.01	0.01	0.01	0.01	0.01	0.01	0.01	0.01	0.01	0.01	0.01	0.01	0.01	0.01	0.01	0.01	0.01	0.01	0.01	0.01	0.01	0.01	0.01	0.01	0.01	0.01	0.01	0.01
cpd03849	Gamma-linolenic acid_FW	0	0	0	0	0	0	0	0	0	0.00396347	0.00769134	0.00763432	0	0	0	0.00515042	0.00523626	0.00475791	0.00647785	0.00552897	0.00730489	0.00937998	0.00930865	0.00461855	0.00575368	0	0.00729691	0.00761144	0.00746896	0.0084243	0.00852787	0.00805915	0.00913149	0.0103175	0.010584	0.00706196	0.00814418	0	0.00729691	0.00834767	0.0100342	0.00991068	0.00994476	0.00991253	0.010537	0.0107352	0.0111783	0.00903082
cpd10516	Iron3_FW	0	0	0	0	0	0	0	0	0	0.00333785	0.00647728	0.00642926	0	0	0	0.00433744	0.00440973	0.00400689	0.00545534	0.00465624	0.00615183	0.00789937	0.0078393	0.00388952	0.00484548	0	0.00614511	0.00640999	0.00629001	0.00709454	0.00718176	0.00678703	0.00769011	0.00868893	0.00891333	0.00594725	0.00685864	0	0.00614511	0.00703001	0.00845036	0.0083463	0.008375	0.00834786	0.00887379	0.00904069	0.00941385	0.00760532
cpd10515	Iron_FW	0	0	0	0	0	0	0	0	0	0.00317564	0.00616251	0.00611682	0	0	0	0.00412666	0.00419543	0.00381217	0.00519023	0.00442996	0.00585287	0.00751549	0.00745834	0.00370051	0.00461	0	0.00584648	0.00609849	0.00598433	0.00674977	0.00683276	0.0064572	0.0073164	0.00826667	0.00848017	0.00565823	0.00652534	0	0.00584648	0.00668837	0.0080397	0.0079407	0.00796801	0.00794218	0.00844256	0.00860134	0.00895637	0.00723573
cpd00030	Mn	0	0	0	0	0	0	0	0	0	0.00241708	0.00469048	0.0046557	0	0	0	0.00314093	0.00319328	0.00290156	0.00395045	0.00337178	0.00445481	0.00572028	0.00567677	0.00281657	0.00350882	0	0.00444994	0.00464175	0.00455486	0.00513746	0.00520062	0.00491478	0.00556874	0.00629202	0.00645452	0.00430666	0.00496664	0	0.00444994	0.00509073	0.00611927	0.00604392	0.0060647	0.00604504	0.0064259	0.00654675	0.00681697	0.00550734
cpd03851	Eicosapentaenoic acid (EPA)_FW	0	0	0	0	0	0	0	0	0	0.00210012	0.00407541	0.0040452	0	0	0	0.00272906	0.00277454	0.00252108	0.00343242	0.00292964	0.00387064	0.00497017	0.00493237	0.00244723	0.0030487	0	0.00386642	0.00403308	0.00395758	0.00446378	0.00451866	0.0042703	0.00483851	0.00546695	0.00560814	0.00374192	0.00431536	0	0.00386642	0.00442318	0.00531684	0.00525137	0.00526943	0.00525235	0.00558326	0.00568827	0.00592306	0.00478516
cpd16301	Docosapentaenoic acid (DPA)_FW	0	0	0	0	0	0	0	0	0	0.00193332	0.00375171	0.0037239	0	0	0	0.00251229	0.00255416	0.00232083	0.00315979	0.00269694	0.00356321	0.0045754	0.00454061	0.00225285	0.00280655	0	0.00355931	0.00371274	0.00364324	0.00410923	0.00415976	0.00393112	0.00445419	0.00503272	0.00516269	0.00344471	0.0039726	0	0.00355931	0.00407186	0.00489454	0.00483427	0.00485089	0.00483517	0.0051398	0.00523646	0.0054526	0.00440508
cpd01741	Dodecanoic acid_FW	0	0	0	0	0	0	0	0	0	0.00185824	0.00360602	0.00357929	0	0	0	0.00241473	0.00245498	0.00223071	0.00303709	0.00259222	0.00342484	0.00439773	0.00436429	0.00216537	0.00269757	0	0.0034211	0.00356856	0.00350176	0.00394966	0.00399822	0.00377847	0.00428123	0.00483729	0.00496222	0.00331094	0.00381833	0	0.0034211	0.00391374	0.00470447	0.00464654	0.00466252	0.00464741	0.00494021	0.00503312	0.00524087	0.00423403
cpd11601	pectin_FW	0	0	0	0	0	0	0	0	0	0.0016702	0.00324112	0.00321709	0	0	0	0.00217038	0.00220656	0.00200498	0.00272976	0.0023299	0.00307827	0.00395271	0.00392265	0.00194625	0.00242459	0	0.00307491	0.00320745	0.00314741	0.00354999	0.00359363	0.00339612	0.003848	0.00434779	0.00446008	0.0029759	0.00343195	0	0.00307491	0.0035177	0.00422842	0.00417635	0.00419071	0.00417713	0.0044403	0.00452381	0.00471053	0.00380558
cpd27519	Pectin_FW	0	0	0	0	0	0	0	0	0	0.0016702	0.00324112	0.00321709	0	0	0	0.00217038	0.00220656	0.00200498	0.00272976	0.0023299	0.00307827	0.00395271	0.00392265	0.00194625	0.00242459	0	0.00307491	0.00320745	0.00314741	0.00354999	0.00359363	0.00339612	0.003848	0.00434779	0.00446008	0.0029759	0.00343195	0	0.00307491	0.0035177	0.00422842	0.00417635	0.00419071	0.00417713	0.0044403	0.00452381	0.00471053	0.00380558
cpd05196	Docosanoic acid_FW	0	0	0	0	0	0	0	0	0	0.00143828	0.00279107	0.00277038	0	0	0	0.00186901	0.00190016	0.00172658	0.00235072	0.00200638	0.00265084	0.00340385	0.00337797	0.001676	0.00208792	0	0.00264794	0.00276208	0.00271038	0.00305705	0.00309464	0.00292454	0.00331368	0.00374407	0.00384077	0.00256268	0.0029554	0	0.00264794	0.00302924	0.00364128	0.00359644	0.00360881	0.00359711	0.00382373	0.00389565	0.00405645	0.00327715
cpd03848	Eicosanoic acid_FW	0	0	0	0	0	0	0	0	0	0.00121572	0.00235918	0.00234169	0	0	0	0.0015798	0.00160613	0.0014594	0.00198696	0.00169591	0.00224064	0.00287714	0.00285526	0.00141666	0.00176484	0	0.00223819	0.00233467	0.00229097	0.002584	0.00261577	0.002472	0.00280092	0.00316471	0.00324644	0.00216613	0.00249808	0	0.00223819	0.00256049	0.00307782	0.00303992	0.00305037	0.00304049	0.00323204	0.00329283	0.00342875	0.00277004
cpd00058	Copper, Cu_FW	0	0	0	0	0	0	0	0	0	0.000695592	0.00134984	0.00133983	0	0	0	0.000903904	0.000918969	0.000835018	0.00113687	0.00097034	0.00128201	0.00164619	0.00163368	0.00081056	0.00100978	0	0.00128061	0.00133581	0.00131081	0.00147847	0.00149665	0.00141439	0.00160258	0.00181073	0.0018575	0.00123938	0.00142931	0	0.00128061	0.00146502	0.00176102	0.00173933	0.00174531	0.00173966	0.00184926	0.00188404	0.0019618	0.00158492
cpd00644	Pantothenic acid_FW	0	0	0	0	0	0	0	0	0	0.000430451	0.000835315	0.000829122	0	0	0	0.00055936	0.000568682	0.000516731	0.000703524	0.000600472	0.000793345	0.00101871	0.00101096	0.000501596	0.000624876	0	0.000792478	0.000826637	0.000811164	0.000914917	0.000926166	0.00087526	0.000991722	0.00112053	0.00114947	0.000766961	0.000884495	0	0.000792478	0.000906595	0.00108976	0.00107635	0.00108005	0.00107655	0.00114437	0.00116589	0.00121402	0.000980788
cpd00419	Vitamin B-6_FW	0	0	0	0	0	0	0	0	0	0.000398381	0.000773081	0.000767349	0	0	0	0.000517685	0.000526313	0.000478233	0.000651109	0.000555734	0.000734237	0.000942811	0.000935641	0.000464225	0.00057832	0	0.000733435	0.00076505	0.000750729	0.000846752	0.000857163	0.00081005	0.000917835	0.00103705	0.00106383	0.00070982	0.000818597	0	0.000733435	0.00083905	0.00100857	0.000996153	0.000999579	0.000996339	0.00105911	0.00107903	0.00112357	0.000907716
cpd00265	Amylopectin_FW	0	0	0	0	0	0	0	0	0	0.000317338	0.000615813	0.000611248	0	0	0	0.000412373	0.000419246	0.000380946	0.000518654	0.000442682	0.000584872	0.000751016	0.000745304	0.000369788	0.000460673	0	0.000584233	0.000609416	0.000598009	0.000674498	0.000682791	0.000645262	0.00073112	0.000826081	0.000847415	0.000565422	0.00065207	0	0.000584233	0.000668363	0.000803399	0.000793506	0.000796235	0.000793654	0.000843656	0.000859524	0.000895001	0.000723059
cpd00220	Riboflavin_FW	0	0	0	0	0	0	0	0	0	0.000272821	0.000529424	0.000525499	0	0	0	0.000354523	0.000360432	0.000327505	0.000445895	0.00038058	0.000502823	0.000645659	0.000640749	0.000317912	0.000396047	0	0.000502274	0.000523924	0.000514117	0.000579876	0.000587005	0.000554741	0.000628555	0.000710194	0.000728535	0.000486101	0.000560594	0	0.000502274	0.000574601	0.000690694	0.000682189	0.000684535	0.000682316	0.000725304	0.000738945	0.000769446	0.000621625
cpd02077	Eicosatrienoic acid_FW	0	0	0	0	0	0	0	0	0	0.000118309	0.000229586	0.000227884	0	0	0	0.000153739	0.000156302	0.000142023	0.000193363	0.000165039	0.00021805	0.000279991	0.000277862	0.000137863	0.000171747	0	0.000217812	0.000227201	0.000222948	0.000251464	0.000254556	0.000240565	0.000272574	0.000307977	0.000315931	0.000210799	0.000243103	0	0.000217812	0.000249177	0.000299521	0.000295833	0.00029685	0.000295888	0.000314529	0.000320445	0.000333672	0.000269569
cpd01401	Vitamin K (phylloquinone)_FW	0	0	0	0	0	0	0	0	0	7.74511e-07	1.50298e-06	1.49184e-06	0	0	0	1.00646e-06	1.02323e-06	9.29756e-07	1.26585e-06	1.08043e-06	1.42747e-06	1.83296e-06	1.81903e-06	9.02523e-07	1.12434e-06	0	1.42591e-06	1.48737e-06	1.45953e-06	1.64621e-06	1.66645e-06	1.57486e-06	1.78441e-06	2.01617e-06	2.06824e-06	1.38e-06	1.59147e-06	0	1.42591e-06	1.63124e-06	1.96081e-06	1.93667e-06	1.94333e-06	1.93703e-06	2.05907e-06	2.09779e-06	2.18438e-06	1.76473e-06
[truncated: 3 more columns]

## Sheet: Table S5
Table S5: Abundance of each MAG in each sample.
Row	ID	Sample	Abundance	Name used
0	BcBacilli_043	R1-008	0.000654395	Bacilli sp. 43
1	BcBacilli_043	R1-008b	0.00119952	Bacilli sp. 43
2	BcBacilli_043	R1-020	0.000562453	Bacilli sp. 43
3	BcBacilli_043	R1-030	0.000549402	Bacilli sp. 43
4	BcBacilli_043	R1-034	0.000858508	Bacilli sp. 43
5	BcBacilli_043	R1-050	0.000886802	Bacilli sp. 43
6	BcBacilli_043	R1-069	0.000312856	Bacilli sp. 43
7	BcBacilli_043	R1-083	0.000153244	Bacilli sp. 43
8	BcBacilli_043	R1-114	0.000245117	Bacilli sp. 43
9	BcBacilli_043	R1-125	0.000339145	Bacilli sp. 43
10	BcBacilli_043	R1-128	0.000524349	Bacilli sp. 43
11	BcBacilli_043	R1-135	0.000398432	Bacilli sp. 43
12	BcBacilli_043	R1-140	0.000749401	Bacilli sp. 43
13	BcBacilli_043	R1-161	0.000756753	Bacilli sp. 43
14	BcBacilli_043	R2-020	0.000525211	Bacilli sp. 43
15	BcBacilli_043	R2-030	0.00156287	Bacilli sp. 43
16	BcBacilli_043	R2-034	0.00174378	Bacilli sp. 43
17	BcBacilli_043	R2-050	0.000722655	Bacilli sp. 43
18	BcBacilli_043	R2-083	0.000262549	Bacilli sp. 43
19	BcBacilli_043	R2-114	0.000489362	Bacilli sp. 43
20	BcBacilli_043	R2-125	0.000513256	Bacilli sp. 43
21	BcBacilli_043	R2-128	0.000450985	Bacilli sp. 43
22	BcBacilli_043	R2-135	0.00151744	Bacilli sp. 43
23	BcBacilli_043	R2-140	0.00112075	Bacilli sp. 43
24	BcBacilli_043	R2-161	0.00424409	Bacilli sp. 43
25	BcBacilli_043	R3-020	0.000682113	Bacilli sp. 43
26	BcBacilli_043	R3-030	0.00307896	Bacilli sp. 43
27	BcBacilli_043	R3-034	0.00159335	Bacilli sp. 43
28	BcBacilli_043	R3-050	0.00132325	Bacilli sp. 43
29	BcBacilli_043	R3-069	0.00267533	Bacilli sp. 43
30	BcBacilli_043	R3-083	0.00359731	Bacilli sp. 43
31	BcBacilli_043	R3-114	0.00916351	Bacilli sp. 43
32	BcBacilli_043	R3-125	0.00666416	Bacilli sp. 43
33	BcBacilli_043	R3-128	0.0088912	Bacilli sp. 43
34	BcBacilli_043	R3-135	0.0090428	Bacilli sp. 43
35	BcBacilli_043	R3-140	0.0148632	Bacilli sp. 43
36	BcBacilli_043	R3-161	0.0381356	Bacilli sp. 43
37	BcBacilli_043	R4-020	0.000283599	Bacilli sp. 43
38	BcBacilli_043	R4-030	0.0037814	Bacilli sp. 43
39	BcBacilli_043	R4-034	0.00151351	Bacilli sp. 43
40	BcBacilli_043	R4-050	0.00268112	Bacilli sp. 43
41	BcBacilli_043	R4-069	0.019701	Bacilli sp. 43
42	BcBacilli_043	R4-083	0.121305	Bacilli sp. 43
43	BcBacilli_043	R4-114	0.830711	Bacilli sp. 43
44	BcBacilli_043	R4-125	0.935869	Bacilli sp. 43
45	BcBacilli_043	R4-128	0.779389	Bacilli sp. 43
46	BcBacilli_043	R4-135	0.814884	Bacilli sp. 43
47	BcBacilli_043	R4-140	0.928967	Bacilli sp. 43
48	BcBacilli_043	R4-161	0.0254068	Bacilli sp. 43
49	BgCloacimonas_121	R1-008	0.681279	Cloacimonas sp. 121
50	BgCloacimonas_121	R1-008b	0.983189	Cloacimonas sp. 121
51	BgCloacimonas_121	R1-020	0.0148488	Cloacimonas sp. 121
52	BgCloacimonas_121	R1-030	0.0372372	Cloacimonas sp. 121
53	BgCloacimonas_121	R1-034	0.0468745	Cloacimonas sp. 121
54	BgCloacimonas_121	R1-050	0.0430395	Cloacimonas sp. 121
55	BgCloacimonas_121	R1-069	0.111246	Cloacimonas sp. 121
56	BgCloacimonas_121	R1-083	0.201362	Cloacimonas sp. 121
57	BgCloacimonas_121	R1-114	0.840383	Cloacimonas sp. 121
58	BgCloacimonas_121	R1-125	1.6028	Cloacimonas sp. 121
59	BgCloacimonas_121	R1-128	1.17771	Cloacimonas sp. 121
60	BgCloacimonas_121	R1-135	1.40897	Cloacimonas sp. 121
61	BgCloacimonas_121	R1-140	1.80892	Cloacimonas sp. 121
62	BgCloacimonas_121	R1-161	1.66005	Cloacimonas sp. 121
63	BgCloacimonas_121	R2-020	0.0261393	Cloacimonas sp. 121
64	BgCloacimonas_121	R2-030	0.0344541	Cloacimonas sp. 121
65	BgCloacimonas_121	R2-034	0.0478343	Cloacimonas sp. 121
66	BgCloacimonas_121	R2-050	0.0493212	Cloacimonas sp. 121
67	BgCloacimonas_121	R2-083	0.217358	Cloacimonas sp. 121
68	BgCloacimonas_121	R2-114	2.45518	Cloacimonas sp. 121
69	BgCloacimonas_121	R2-125	4.02747	Cloacimonas sp. 121
70	BgCloacimonas_121	R2-128	3.60903	Cloacimonas sp. 121
71	BgCloacimonas_121	R2-135	3.6518	Cloacimonas sp. 121
72	BgCloacimonas_121	R2-140	3.84168	Cloacimonas sp. 121
73	BgCloacimonas_121	R2-161	4.83579	Cloacimonas sp. 121
74	BgCloacimonas_121	R3-020	0.0254201	Cloacimonas sp. 121
75	BgCloacimonas_121	R3-030	0.0379142	Cloacimonas sp. 121
76	BgCloacimonas_121	R3-034	0.0386957	Cloacimonas sp. 121
77	BgCloacimonas_121	R3-050	0.0458388	Cloacimonas sp. 121
78	BgCloacimonas_121	R3-069	0.184084	Cloacimonas sp. 121
79	BgCloacimonas_121	R3-083	0.283005	Cloacimonas sp. 121
80	BgCloacimonas_121	R3-114	1.49591	Cloacimonas sp. 121
81	BgCloacimonas_121	R3-125	2.08132	Cloacimonas sp. 121
82	BgCloacimonas_121	R3-128	1.83703	Cloacimonas sp. 121
83	BgCloacimonas_121	R3-135	2.15049	Cloacimonas sp. 121
84	BgCloacimonas_121	R3-140	2.38306	Cloacimonas sp. 121
85	BgCloacimonas_121	R3-161	2.37957	Cloacimonas sp. 121
86	BgCloacimonas_121	R4-020	0.0206555	Cloacimonas sp. 121
87	BgCloacimonas_121	R4-030	0.0282328	Cloacimonas sp. 121
88	BgCloacimonas_121	R4-034	0.0294053	Cloacimonas sp. 121
89	BgCloacimonas_121	R4-050	0.0372991	Cloacimonas sp. 121
90	BgCloacimonas_121	R4-069	0.054573	Cloacimonas sp. 121
91	BgCloacimonas_121	R4-083	0.0379255	Cloacimonas sp. 121
92	BgCloacimonas_121	R4-114	0.106979	Cloacimonas sp. 121
93	BgCloacimonas_121	R4-125	0.124371	Cloacimonas sp. 121
94	BgCloacimonas_121	R4-128	0.108577	Cloacimonas sp. 121
95	BgCloacimonas_121	R4-135	0.116606	Cloacimonas sp. 121
96	BgCloacimonas_121	R4-140	0.137324	Cloacimonas sp. 121
97	BgCloacimonas_121	R4-161	0.193923	Cloacimonas sp. 121
98	BfSynergistaceae_040	R1-008	0.496249	Synergistaceae sp. 40
99	BfSynergistaceae_040	R1-008b	0.565875	Synergistaceae sp. 40
100	BfSynergistaceae_040	R1-020	0.832093	Synergistaceae sp. 40
101	BfSynergistaceae_040	R1-030	1.23704	Synergistaceae sp. 40
102	BfSynergistaceae_040	R1-034	1.28192	Synergistaceae sp. 40
103	BfSynergistaceae_040	R1-050	0.706899	Synergistaceae sp. 40
104	BfSynergistaceae_040	R1-069	0.467798	Synergistaceae sp. 40
105	BfSynergistaceae_040	R1-083	0.456934	Synergistaceae sp. 40
106	BfSynergistaceae_040	R1-114	0.314681	Synergistaceae sp. 40
107	BfSynergistaceae_040	R1-125	0.294683	Synergistaceae sp. 40
108	BfSynergistaceae_040	R1-128	0.303917	Synergistaceae sp. 40
109	BfSynergistaceae_040	R1-135	0.311688	Synergistaceae sp. 40
110	BfSynergistaceae_040	R1-140	0.324839	Synergistaceae sp. 40
111	BfSynergistaceae_040	R1-161	0.409895	Synergistaceae sp. 40
112	BfSynergistaceae_040	R2-020	0.834197	Synergistaceae sp. 40
113	BfSynergistaceae_040	R2-030	0.934807	Synergistaceae sp. 40
114	BfSynergistaceae_040	R2-034	1.16498	Synergistaceae sp. 40
115	BfSynergistaceae_040	R2-050	0.717551	Synergistaceae sp. 40
116	BfSynergistaceae_040	R2-083	0.318243	Synergistaceae sp. 40
117	BfSynergistaceae_040	R2-114	0.286106	Synergistaceae sp. 40
118	BfSynergistaceae_040	R2-125	0.200426	Synergistaceae sp. 40
119	BfSynergistaceae_040	R2-128	0.180253	Synergistaceae sp. 40
120	BfSynergistaceae_040	R2-135	0.184333	Synergistaceae sp. 40
121	BfSynergistaceae_040	R2-140	0.217938	Synergistaceae sp. 40
122	BfSynergistaceae_040	R2-161	0.139019	Synergistaceae sp. 40
123	BfSynergistaceae_040	R3-020	0.883928	Synergistaceae sp. 40
124	BfSynergistaceae_040	R3-030	1.13381	Synergistaceae sp. 40
125	BfSynergistaceae_040	R3-034	1.14299	Synergistaceae sp. 40
126	BfSynergistaceae_040	R3-050	0.7796	Synergistaceae sp. 40
127	BfSynergistaceae_040	R3-069	0.410612	Synergistaceae sp. 40
128	BfSynergistaceae_040	R3-083	0.356511	Synergistaceae sp. 40
129	BfSynergistaceae_040	R3-114	0.246827	Synergistaceae sp. 40
130	BfSynergistaceae_040	R3-125	0.289632	Synergistaceae sp. 40
131	BfSynergistaceae_040	R3-128	0.267911	Synergistaceae sp. 40
132	BfSynergistaceae_040	R3-135	0.273153	Synergistaceae sp. 40
133	BfSynergistaceae_040	R3-140	0.263888	Synergistaceae sp. 40
134	BfSynergistaceae_040	R3-161	0.268137	Synergistaceae sp. 40
135	BfSynergistaceae_040	R4-020	0.875661	Synergistaceae sp. 40
136	BfSynergistaceae_040	R4-030	1.167	Synergistaceae sp. 40
137	BfSynergistaceae_040	R4-034	1.25402	Synergistaceae sp. 40
138	BfSynergistaceae_040	R4-050	0.801208	Synergistaceae sp. 40
139	BfSynergistaceae_040	R4-069	0.477836	Synergistaceae sp. 40
140	BfSynergistaceae_040	R4-083	0.336188	Synergistaceae sp. 40
141	BfSynergistaceae_040	R4-114	0.268765	Synergistaceae sp. 40
142	BfSynergistaceae_040	R4-125	0.257637	Synergistaceae sp. 40
143	BfSynergistaceae_040	R4-128	0.227949	Synergistaceae sp. 40
144	BfSynergistaceae_040	R4-135	0.214926	Synergistaceae sp. 40
145	BfSynergistaceae_040	R4-140	0.20641	Synergistaceae sp. 40
146	BfSynergistaceae_040	R4-161	0.25493	Synergistaceae sp. 40
147	BgPetrimonas_027	R1-008	0.0238854	Petrimonas sp. 27
148	BgPetrimonas_027	R1-008b	0.0312476	Petrimonas sp. 27
149	BgPetrimonas_027	R1-020	0.339722	Petrimonas sp. 27
150	BgPetrimonas_027	R1-030	0.229375	Petrimonas sp. 27
151	BgPetrimonas_027	R1-034	0.240554	Petrimonas sp. 27
152	BgPetrimonas_027	R1-050	0.0745209	Petrimonas sp. 27
153	BgPetrimonas_027	R1-069	0.0300081	Petrimonas sp. 27
154	BgPetrimonas_027	R1-083	0.0262046	Petrimonas sp. 27
155	BgPetrimonas_027	R1-114	0.0262765	Petrimonas sp. 27
156	BgPetrimonas_027	R1-125	0.0275386	Petrimonas sp. 27
157	BgPetrimonas_027	R1-128	0.0303895	Petrimonas sp. 27
158	BgPetrimonas_027	R1-135	0.0464458	Petrimonas sp. 27
159	BgPetrimonas_027	R1-140	0.0482561	Petrimonas sp. 27
160	BgPetrimonas_027	R1-161	0.0218323	Petrimonas sp. 27
161	BgPetrimonas_027	R2-020	0.563794	Petrimonas sp. 27
162	BgPetrimonas_027	R2-030	0.758345	Petrimonas sp. 27
163	BgPetrimonas_027	R2-034	0.330156	Petrimonas sp. 27
164	BgPetrimonas_027	R2-050	0.0965196	Petrimonas sp. 27
165	BgPetrimonas_027	R2-083	0.0427627	Petrimonas sp. 27
166	BgPetrimonas_027	R2-114	0.0336681	Petrimonas sp. 27
167	BgPetrimonas_027	R2-125	0.0321555	Petrimonas sp. 27
168	BgPetrimonas_027	R2-128	0.0357969	Petrimonas sp. 27
169	BgPetrimonas_027	R2-135	0.0424402	Petrimonas sp. 27
170	BgPetrimonas_027	R2-140	0.0368445	Petrimonas sp. 27
171	BgPetrimonas_027	R2-161	0.0325128	Petrimonas sp. 27
172	BgPetrimonas_027	R3-020	0.41327	Petrimonas sp. 27
173	BgPetrimonas_027	R3-030	0.536312	Petrimonas sp. 27
174	BgPetrimonas_027	R3-034	0.616432	Petrimonas sp. 27
175	BgPetrimonas_027	R3-050	0.150376	Petrimonas sp. 27
176	BgPetrimonas_027	R3-069	0.0618928	Petrimonas sp. 27
177	BgPetrimonas_027	R3-083	0.0525006	Petrimonas sp. 27
178	BgPetrimonas_027	R3-114	0.0494888	Petrimonas sp. 27
179	BgPetrimonas_027	R3-125	0.0451287	Petrimonas sp. 27
180	BgPetrimonas_027	R3-128	0.0500363	Petrimonas sp. 27
181	BgPetrimonas_027	R3-135	0.0542139	Petrimonas sp. 27
182	BgPetrimonas_027	R3-140	0.0625659	Petrimonas sp. 27
183	BgPetrimonas_027	R3-161	0.0564662	Petrimonas sp. 27
184	BgPetrimonas_027	R4-020	0.296645	Petrimonas sp. 27
185	BgPetrimonas_027	R4-030	0.317996	Petrimonas sp. 27
186	BgPetrimonas_027	R4-034	0.313702	Petrimonas sp. 27
187	BgPetrimonas_027	R4-050	0.123253	Petrimonas sp. 27
188	BgPetrimonas_027	R4-069	0.0682967	Petrimonas sp. 27
189	BgPetrimonas_027	R4-083	0.0527867	Petrimonas sp. 27
190	BgPetrimonas_027	R4-114	0.142668	Petrimonas sp. 27
191	BgPetrimonas_027	R4-125	0.277576	Petrimonas sp. 27
192	BgPetrimonas_027	R4-128	0.320803	Petrimonas sp. 27
193	BgPetrimonas_027	R4-135	0.269088	Petrimonas sp. 27
194	BgPetrimonas_027	R4-140	0.215309	Petrimonas sp. 27
195	BgPetrimonas_027	R4-161	0.266653	Petrimonas sp. 27
196	BgAminivibrio_137	R1-008	0.0425902	Aminivibrio sp. 137
197	BgAminivibrio_137	R1-008b	0.0311276	Aminivibrio sp. 137
198	BgAminivibrio_137	R1-020	0.00551204	Aminivibrio sp. 137
199	BgAminivibrio_137	R1-030	0.0156274	Aminivibrio sp. 137
200	BgAminivibrio_137	R1-034	0.0193164	Aminivibrio sp. 137
201	BgAminivibrio_137	R1-050	0.032723	Aminivibrio sp. 137
202	BgAminivibrio_137	R1-069	0.0356656	Aminivibrio sp. 137
203	BgAminivibrio_137	R1-083	0.0424485	Aminivibrio sp. 137
204	BgAminivibrio_137	R1-114	0.0369146	Aminivibrio sp. 137
205	BgAminivibrio_137	R1-125	0.0402565	Aminivibrio sp. 137
206	BgAminivibrio_137	R1-128	0.0490381	Aminivibrio sp. 137
207	BgAminivibrio_137	R1-135	0.0595371	Aminivibrio sp. 137
208	BgAminivibrio_137	R1-140	0.0668305	Aminivibrio sp. 137
209	BgAminivibrio_137	R1-161	0.0519132	Aminivibrio sp. 137
210	BgAminivibrio_137	R2-020	0.00521171	Aminivibrio sp. 137
211	BgAminivibrio_137	R2-030	0.0234785	Aminivibrio sp. 137
212	BgAminivibrio_137	R2-034	0.0386709	Aminivibrio sp. 137
213	BgAminivibrio_137	R2-050	0.0353198	Aminivibrio sp. 137
214	BgAminivibrio_137	R2-083	0.0654732	Aminivibrio sp. 137
215	BgAminivibrio_137	R2-114	0.142551	Aminivibrio sp. 137
216	BgAminivibrio_137	R2-125	0.140042	Aminivibrio sp. 137
217	BgAminivibrio_137	R2-128	0.163961	Aminivibrio sp. 137
218	BgAminivibrio_137	R2-135	0.214947	Aminivibrio sp. 137
219	BgAminivibrio_137	R2-140	0.2807	Aminivibrio sp. 137
220	BgAminivibrio_137	R2-161	0.16509	Aminivibrio sp. 137
221	BgAminivibrio_137	R3-020	0.00418363	Aminivibrio sp. 137
222	BgAminivibrio_137	R3-030	0.0298588	Aminivibrio sp. 137
223	BgAminivibrio_137	R3-034	0.043053	Aminivibrio sp. 137
224	BgAminivibrio_137	R3-050	0.0773255	Aminivibrio sp. 137
225	BgAminivibrio_137	R3-069	0.0930708	Aminivibrio sp. 137
226	BgAminivibrio_137	R3-083	0.105051	Aminivibrio sp. 137
227	BgAminivibrio_137	R3-114	0.225886	Aminivibrio sp. 137
228	BgAminivibrio_137	R3-125	0.353783	Aminivibrio sp. 137
229	BgAminivibrio_137	R3-128	0.380986	Aminivibrio sp. 137
230	BgAminivibrio_137	R3-135	0.487066	Aminivibrio sp. 137
231	BgAminivibrio_137	R3-140	0.489665	Aminivibrio sp. 137
232	BgAminivibrio_137	R3-161	0.571374	Aminivibrio sp. 137
233	BgAminivibrio_137	R4-020	0.00401766	Aminivibrio sp. 137
234	BgAminivibrio_137	R4-030	0.0263165	Aminivibrio sp. 137
235	BgAminivibrio_137	R4-034	0.0504323	Aminivibrio sp. 137
236	BgAminivibrio_137	R4-050	0.117996	Aminivibrio sp. 137
237	BgAminivibrio_137	R4-069	0.206525	Aminivibrio sp. 137
238	BgAminivibrio_137	R4-083	0.271631	Aminivibrio sp. 137
239	BgAminivibrio_137	R4-114	0.419659	Aminivibrio sp. 137
240	BgAminivibrio_137	R4-125	0.517958	Aminivibrio sp. 137
241	BgAminivibrio_137	R4-128	0.467731	Aminivibrio sp. 137
242	BgAminivibrio_137	R4-135	0.504646	Aminivibrio sp. 137
243	BgAminivibrio_137	R4-140	0.495599	Aminivibrio sp. 137
244	BgAminivibrio_137	R4-161	0.621809	Aminivibrio sp. 137
245	BoHydrogenedentiales_097	R1-008	0.797489	Hydrogenedentiales sp. 97
246	BoHydrogenedentiales_097	R1-008b	0.696443	Hydrogenedentiales sp. 97
247	BoHydrogenedentiales_097	R1-020	0.596257	Hydrogenedentiales sp. 97
248	BoHydrogenedentiales_097	R1-030	0.39154	Hydrogenedentiales sp. 97
249	BoHydrogenedentiales_097	R1-034	0.439813	Hydrogenedentiales sp. 97
250	BoHydrogenedentiales_097	R1-050	0.720763	Hydrogenedentiales sp. 97
251	BoHydrogenedentiales_097	R1-069	0.644458	Hydrogenedentiales sp. 97
252	BoHydrogenedentiales_097	R1-083	0.59673	Hydrogenedentiales sp. 97
253	BoHydrogenedentiales_097	R1-114	0.831044	Hydrogenedentiales sp. 97
254	BoHydrogenedentiales_097	R1-125	0.819713	Hydrogenedentiales sp. 97
255	BoHydrogenedentiales_097	R1-128	0.753672	Hydrogenedentiales sp. 97
256	BoHydrogenedentiales_097	R1-135	0.757448	Hydrogenedentiales sp. 97
257	BoHydrogenedentiales_097	R1-140	0.608995	Hydrogenedentiales sp. 97
258	BoHydrogenedentiales_097	R1-161	0.730909	Hydrogenedentiales sp. 97
259	BoHydrogenedentiales_097	R2-020	0.473902	Hydrogenedentiales sp. 97
260	BoHydrogenedentiales_097	R2-030	0.131636	Hydrogenedentiales sp. 97
261	BoHydrogenedentiales_097	R2-034	0.101105	Hydrogenedentiales sp. 97
262	BoHydrogenedentiales_097	R2-050	0.344616	Hydrogenedentiales sp. 97
263	BoHydrogenedentiales_097	R2-083	0.423722	Hydrogenedentiales sp. 97
264	BoHydrogenedentiales_097	R2-114	0.376882	Hydrogenedentiales sp. 97
265	BoHydrogenedentiales_097	R2-125	0.479073	Hydrogenedentiales sp. 97
266	BoHydrogenedentiales_097	R2-128	0.574977	Hydrogenedentiales sp. 97
267	BoHydrogenedentiales_097	R2-135	0.658039	Hydrogenedentiales sp. 97
268	BoHydrogenedentiales_097	R2-140	0.673475	Hydrogenedentiales sp. 97
269	BoHydrogenedentiales_097	R2-161	0.263033	Hydrogenedentiales sp. 97
270	BoHydrogenedentiales_097	R3-020	0.548146	Hydrogenedentiales sp. 97
271	BoHydrogenedentiales_097	R3-030	0.178079	Hydrogenedentiales sp. 97
272	BoHydrogenedentiales_097	R3-034	0.180081	Hydrogenedentiales sp. 97
273	BoHydrogenedentiales_097	R3-050	0.427479	Hydrogenedentiales sp. 97
274	BoHydrogenedentiales_097	R3-069	0.538077	Hydrogenedentiales sp. 97
275	BoHydrogenedentiales_097	R3-083	0.564073	Hydrogenedentiales sp. 97
276	BoHydrogenedentiales_097	R3-114	0.407864	Hydrogenedentiales sp. 97
277	BoHydrogenedentiales_097	R3-125	0.590426	Hydrogenedentiales sp. 97
278	BoHydrogenedentiales_097	R3-128	0.549305	Hydrogenedentiales sp. 97
279	BoHydrogenedentiales_097	R3-135	0.59777	Hydrogenedentiales sp. 97
280	BoHydrogenedentiales_097	R3-140	0.472107	Hydrogenedentiales sp. 97
281	BoHydrogenedentiales_097	R3-161	0.285896	Hydrogenedentiales sp. 97
282	BoHydrogenedentiales_097	R4-020	0.681679	Hydrogenedentiales sp. 97
283	BoHydrogenedentiales_097	R4-030	0.373874	Hydrogenedentiales sp. 97
284	BoHydrogenedentiales_097	R4-034	0.664998	Hydrogenedentiales sp. 97
285	BoHydrogenedentiales_097	R4-050	0.52408	Hydrogenedentiales sp. 97
286	BoHydrogenedentiales_097	R4-069	0.345826	Hydrogenedentiales sp. 97
287	BoHydrogenedentiales_097	R4-083	0.48598	Hydrogenedentiales sp. 97
288	BoHydrogenedentiales_097	R4-114	0.199641	Hydrogenedentiales sp. 97
289	BoHydrogenedentiales_097	R4-125	0.203371	Hydrogenedentiales sp. 97
290	BoHydrogenedentiales_097	R4-128	0.15255	Hydrogenedentiales sp. 97
291	BoHydrogenedentiales_097	R4-135	0.128937	Hydrogenedentiales sp. 97
292	BoHydrogenedentiales_097	R4-140	0.0876727	Hydrogenedentiales sp. 97
293	BoHydrogenedentiales_097	R4-161	0.0313975	Hydrogenedentiales sp. 97
294	BoHydrogenedentiales_098	R1-008	0.0401907	Hydrogenedentiales sp. 98
295	BoHydrogenedentiales_098	R1-008b	0.0313675	Hydrogenedentiales sp. 98
296	BoHydrogenedentiales_098	R1-020	0.233868	Hydrogenedentiales sp. 98
297	BoHydrogenedentiales_098	R1-030	0.477918	Hydrogenedentiales sp. 98
298	BoHydrogenedentiales_098	R1-034	0.414144	Hydrogenedentiales sp. 98
299	BoHydrogenedentiales_098	R1-050	0.0579082	Hydrogenedentiales sp. 98
300	BoHydrogenedentiales_098	R1-069	0.013505	Hydrogenedentiales sp. 98
301	BoHydrogenedentiales_098	R1-083	0.0122978	Hydrogenedentiales sp. 98
302	BoHydrogenedentiales_098	R1-114	0.0110793	Hydrogenedentiales sp. 98
303	BoHydrogenedentiales_098	R1-125	0.0124127	Hydrogenedentiales sp. 98
304	BoHydrogenedentiales_098	R1-128	0.0102134	Hydrogenedentiales sp. 98
305	BoHydrogenedentiales_098	R1-135	0.00964775	Hydrogenedentiales sp. 98
306	BoHydrogenedentiales_098	R1-140	0.00744048	Hydrogenedentiales sp. 98
307	BoHydrogenedentiales_098	R1-161	0.0184648	Hydrogenedentiales sp. 98
308	BoHydrogenedentiales_098	R2-020	0.413745	Hydrogenedentiales sp. 98
309	BoHydrogenedentiales_098	R2-030	0.70162	Hydrogenedentiales sp. 98
310	BoHydrogenedentiales_098	R2-034	0.600921	Hydrogenedentiales sp. 98
311	BoHydrogenedentiales_098	R2-050	0.280029	Hydrogenedentiales sp. 98
312	BoHydrogenedentiales_098	R2-083	0.0107317	Hydrogenedentiales sp. 98
313	BoHydrogenedentiales_098	R2-114	0.00690001	Hydrogenedentiales sp. 98
314	BoHydrogenedentiales_098	R2-125	0.0070316	Hydrogenedentiales sp. 98
315	BoHydrogenedentiales_098	R2-128	0.00887876	Hydrogenedentiales sp. 98
316	BoHydrogenedentiales_098	R2-135	0.00782807	Hydrogenedentiales sp. 98
317	BoHydrogenedentiales_098	R2-140	0.0101334	Hydrogenedentiales sp. 98
318	BoHydrogenedentiales_098	R2-161	0.00252625	Hydrogenedentiales sp. 98
319	BoHydrogenedentiales_098	R3-020	0.293673	Hydrogenedentiales sp. 98
320	BoHydrogenedentiales_098	R3-030	0.367327	Hydrogenedentiales sp. 98
321	BoHydrogenedentiales_098	R3-034	0.368942	Hydrogenedentiales sp. 98
322	BoHydrogenedentiales_098	R3-050	0.214638	Hydrogenedentiales sp. 98
323	BoHydrogenedentiales_098	R3-069	0.0277309	Hydrogenedentiales sp. 98
324	BoHydrogenedentiales_098	R3-083	0.0218606	Hydrogenedentiales sp. 98
325	BoHydrogenedentiales_098	R3-114	0.00810618	Hydrogenedentiales sp. 98
326	BoHydrogenedentiales_098	R3-125	0.00883164	Hydrogenedentiales sp. 98
327	BoHydrogenedentiales_098	R3-128	0.00811689	Hydrogenedentiales sp. 98
328	BoHydrogenedentiales_098	R3-135	0.00803327	Hydrogenedentiales sp. 98
329	BoHydrogenedentiales_098	R3-140	0.00532262	Hydrogenedentiales sp. 98
330	BoHydrogenedentiales_098	R3-161	0.0047752	Hydrogenedentiales sp. 98
331	BoHydrogenedentiales_098	R4-020	0.09113	Hydrogenedentiales sp. 98
332	BoHydrogenedentiales_098	R4-030	0.113953	Hydrogenedentiales sp. 98
333	BoHydrogenedentiales_098	R4-034	0.155675	Hydrogenedentiales sp. 98
334	BoHydrogenedentiales_098	R4-050	0.0659766	Hydrogenedentiales sp. 98
335	BoHydrogenedentiales_098	R4-069	0.0260267	Hydrogenedentiales sp. 98
336	BoHydrogenedentiales_098	R4-083	0.0187661	Hydrogenedentiales sp. 98
337	BoHydrogenedentiales_098	R4-114	0.00480146	Hydrogenedentiales sp. 98
338	BoHydrogenedentiales_098	R4-125	0.00448794	Hydrogenedentiales sp. 98
339	BoHydrogenedentiales_098	R4-128	0.00391049	Hydrogenedentiales sp. 98
340	BoHydrogenedentiales_098	R4-135	0.00376333	Hydrogenedentiales sp. 98
341	BoHydrogenedentiales_098	R4-140	0.00279097	Hydrogenedentiales sp. 98
342	BoHydrogenedentiales_098	R4-161	0.00219804	Hydrogenedentiales sp. 98
343	BoHydrogenedentiales_096	R1-008	0.17865	Hydrogenedentiales sp. 96
344	BoHydrogenedentiales_096	R1-008b	0.12547	Hydrogenedentiales sp. 96
345	BoHydrogenedentiales_096	R1-020	0.18291	Hydrogenedentiales sp. 96
346	BoHydrogenedentiales_096	R1-030	0.397217	Hydrogenedentiales sp. 96
347	BoHydrogenedentiales_096	R1-034	0.323314	Hydrogenedentiales sp. 96
348	BoHydrogenedentiales_096	R1-050	0.146914	Hydrogenedentiales sp. 96
349	BoHydrogenedentiales_096	R1-069	0.108848	Hydrogenedentiales sp. 96
350	BoHydrogenedentiales_096	R1-083	0.124664	Hydrogenedentiales sp. 96
351	BoHydrogenedentiales_096	R1-114	0.204501	Hydrogenedentiales sp. 96
352	BoHydrogenedentiales_096	R1-125	0.226379	Hydrogenedentiales sp. 96
353	BoHydrogenedentiales_096	R1-128	0.179077	Hydrogenedentiales sp. 96
354	BoHydrogenedentiales_096	R1-135	0.170244	Hydrogenedentiales sp. 96
355	BoHydrogenedentiales_096	R1-140	0.175226	Hydrogenedentiales sp. 96
356	BoHydrogenedentiales_096	R1-161	0.205912	Hydrogenedentiales sp. 96
357	BoHydrogenedentiales_096	R2-020	0.189965	Hydrogenedentiales sp. 96
358	BoHydrogenedentiales_096	R2-030	0.285152	Hydrogenedentiales sp. 96
359	BoHydrogenedentiales_096	R2-034	0.181524	Hydrogenedentiales sp. 96
360	BoHydrogenedentiales_096	R2-050	0.0788597	Hydrogenedentiales sp. 96
361	BoHydrogenedentiales_096	R2-083	0.0650138	Hydrogenedentiales sp. 96
362	BoHydrogenedentiales_096	R2-114	0.127014	Hydrogenedentiales sp. 96
363	BoHydrogenedentiales_096	R2-125	0.169374	Hydrogenedentiales sp. 96
364	BoHydrogenedentiales_096	R2-128	0.154406	Hydrogenedentiales sp. 96
365	BoHydrogenedentiales_096	R2-135	0.14777	Hydrogenedentiales sp. 96
366	BoHydrogenedentiales_096	R2-140	0.179506	Hydrogenedentiales sp. 96
367	BoHydrogenedentiales_096	R2-161	0.140863	Hydrogenedentiales sp. 96
368	BoHydrogenedentiales_096	R3-020	0.17403	Hydrogenedentiales sp. 96
369	BoHydrogenedentiales_096	R3-030	0.204715	Hydrogenedentiales sp. 96
370	BoHydrogenedentiales_096	R3-034	0.155336	Hydrogenedentiales sp. 96
371	BoHydrogenedentiales_096	R3-050	0.0858079	Hydrogenedentiales sp. 96
372	BoHydrogenedentiales_096	R3-069	0.0721311	Hydrogenedentiales sp. 96
373	BoHydrogenedentiales_096	R3-083	0.0617831	Hydrogenedentiales sp. 96
374	BoHydrogenedentiales_096	R3-114	0.0704886	Hydrogenedentiales sp. 96
375	BoHydrogenedentiales_096	R3-125	0.112676	Hydrogenedentiales sp. 96
376	BoHydrogenedentiales_096	R3-128	0.109898	Hydrogenedentiales sp. 96
377	BoHydrogenedentiales_096	R3-135	0.136523	Hydrogenedentiales sp. 96
378	BoHydrogenedentiales_096	R3-140	0.128011	Hydrogenedentiales sp. 96
379	BoHydrogenedentiales_096	R3-161	0.159298	Hydrogenedentiales sp. 96
380	BoHydrogenedentiales_096	R4-020	0.1513	Hydrogenedentiales sp. 96
381	BoHydrogenedentiales_096	R4-030	0.190986	Hydrogenedentiales sp. 96
382	BoHydrogenedentiales_096	R4-034	0.214107	Hydrogenedentiales sp. 96
383	BoHydrogenedentiales_096	R4-050	0.0790668	Hydrogenedentiales sp. 96
384	BoHydrogenedentiales_096	R4-069	0.0946719	Hydrogenedentiales sp. 96
385	BoHydrogenedentiales_096	R4-083	0.0899817	Hydrogenedentiales sp. 96
386	BoHydrogenedentiales_096	R4-114	0.0804244	Hydrogenedentiales sp. 96
387	BoHydrogenedentiales_096	R4-125	0.103592	Hydrogenedentiales sp. 96
388	BoHydrogenedentiales_096	R4-128	0.0820999	Hydrogenedentiales sp. 96
389	BoHydrogenedentiales_096	R4-135	0.0908683	Hydrogenedentiales sp. 96
390	BoHydrogenedentiales_096	R4-140	0.090848	Hydrogenedentiales sp. 96
391	BoHydrogenedentiales_096	R4-161	0.125073	Hydrogenedentiales sp. 96
392	BfAnaerohalophaeraceae_128	R1-008	0.146257	Anaerohalophaeraceae sp. 128
393	BfAnaerohalophaeraceae_128	R1-008b	0.117013	Anaerohalophaeraceae sp. 128
394	BfAnaerohalophaeraceae_128	R1-020	0.0023623	Anaerohalophaeraceae sp. 128
395	BfAnaerohalophaeraceae_128	R1-030	0.00546349	Anaerohalophaeraceae sp. 128
396	BfAnaerohalophaeraceae_128	R1-034	0.00824167	Anaerohalophaeraceae sp. 128
397	BfAnaerohalophaeraceae_128	R1-050	0.0364771	Anaerohalophaeraceae sp. 128
398	BfAnaerohalophaeraceae_128	R1-069	0.117764	Anaerohalophaeraceae sp. 128
399	BfAnaerohalophaeraceae_128	R1-083	0.164967	Anaerohalophaeraceae sp. 128
400	BfAnaerohalophaeraceae_128	R1-114	0.322672	Anaerohalophaeraceae sp. 128
401	BfAnaerohalophaeraceae_128	R1-125	0.289596	Anaerohalophaeraceae sp. 128
402	BfAnaerohalophaeraceae_128	R1-128	0.292724	Anaerohalophaeraceae sp. 128
403	BfAnaerohalophaeraceae_128	R1-135	0.26436	Anaerohalophaeraceae sp. 128
404	BfAnaerohalophaeraceae_128	R1-140	0.254154	Anaerohalophaeraceae sp. 128
405	BfAnaerohalophaeraceae_128	R1-161	0.200729	Anaerohalophaeraceae sp. 128
406	BfAnaerohalophaeraceae_128	R2-020	0.00177764	Anaerohalophaeraceae sp. 128
407	BfAnaerohalophaeraceae_128	R2-030	0.00340989	Anaerohalophaeraceae sp. 128
408	BfAnaerohalophaeraceae_128	R2-034	0.00389786	Anaerohalophaeraceae sp. 128
409	BfAnaerohalophaeraceae_128	R2-050	0.029674	Anaerohalophaeraceae sp. 128
410	BfAnaerohalophaeraceae_128	R2-083	0.300553	Anaerohalophaeraceae sp. 128
411	BfAnaerohalophaeraceae_128	R2-114	0.617893	Anaerohalophaeraceae sp. 128
412	BfAnaerohalophaeraceae_128	R2-125	0.542614	Anaerohalophaeraceae sp. 128
413	BfAnaerohalophaeraceae_128	R2-128	0.428154	Anaerohalophaeraceae sp. 128
414	BfAnaerohalophaeraceae_128	R2-135	0.215886	Anaerohalophaeraceae sp. 128
415	BfAnaerohalophaeraceae_128	R2-140	0.128839	Anaerohalophaeraceae sp. 128
416	BfAnaerohalophaeraceae_128	R2-161	0.0484786	Anaerohalophaeraceae sp. 128
417	BfAnaerohalophaeraceae_128	R3-020	0.0030013	Anaerohalophaeraceae sp. 128
418	BfAnaerohalophaeraceae_128	R3-030	0.00465424	Anaerohalophaeraceae sp. 128
419	BfAnaerohalophaeraceae_128	R3-034	0.00513775	Anaerohalophaeraceae sp. 128
420	BfAnaerohalophaeraceae_128	R3-050	0.0331831	Anaerohalophaeraceae sp. 128
421	BfAnaerohalophaeraceae_128	R3-069	0.200727	Anaerohalophaeraceae sp. 128
422	BfAnaerohalophaeraceae_128	R3-083	0.275332	Anaerohalophaeraceae sp. 128
423	BfAnaerohalophaeraceae_128	R3-114	0.413621	Anaerohalophaeraceae sp. 128
424	BfAnaerohalophaeraceae_128	R3-125	0.18045	Anaerohalophaeraceae sp. 128
425	BfAnaerohalophaeraceae_128	R3-128	0.149121	Anaerohalophaeraceae sp. 128
426	BfAnaerohalophaeraceae_128	R3-135	0.116568	Anaerohalophaeraceae sp. 128
427	BfAnaerohalophaeraceae_128	R3-140	0.087522	Anaerohalophaeraceae sp. 128
428	BfAnaerohalophaeraceae_128	R3-161	0.0488743	Anaerohalophaeraceae sp. 128
429	BfAnaerohalophaeraceae_128	R4-020	0.00236333	Anaerohalophaeraceae sp. 128
430	BfAnaerohalophaeraceae_128	R4-030	0.003066	Anaerohalophaeraceae sp. 128
431	BfAnaerohalophaeraceae_128	R4-034	0.00378377	Anaerohalophaeraceae sp. 128
432	BfAnaerohalophaeraceae_128	R4-050	0.0229735	Anaerohalophaeraceae sp. 128
433	BfAnaerohalophaeraceae_128	R4-069	0.0842183	Anaerohalophaeraceae sp. 128
434	BfAnaerohalophaeraceae_128	R4-083	0.159877	Anaerohalophaeraceae sp. 128
435	BfAnaerohalophaeraceae_128	R4-114	0.542243	Anaerohalophaeraceae sp. 128
436	BfAnaerohalophaeraceae_128	R4-125	0.369897	Anaerohalophaeraceae sp. 128
437	BfAnaerohalophaeraceae_128	R4-128	0.318603	Anaerohalophaeraceae sp. 128
438	BfAnaerohalophaeraceae_128	R4-135	0.264152	Anaerohalophaeraceae sp. 128
439	BfAnaerohalophaeraceae_128	R4-140	0.200869	Anaerohalophaeraceae sp. 128
440	BfAnaerohalophaeraceae_128	R4-161	0.117703	Anaerohalophaeraceae sp. 128
441	BgAminivibrio_136	R1-008	0.075419	Aminivibrio sp. 136
442	BgAminivibrio_136	R1-008b	0.0740105	Aminivibrio sp. 136
443	BgAminivibrio_136	R1-020	0.0678881	Aminivibrio sp. 136
444	BgAminivibrio_136	R1-030	0.0715138	Aminivibrio sp. 136
445	BgAminivibrio_136	R1-034	0.0586361	Aminivibrio sp. 136
446	BgAminivibrio_136	R1-050	0.065919	Aminivibrio sp. 136
447	BgAminivibrio_136	R1-069	0.0786051	Aminivibrio sp. 136
448	BgAminivibrio_136	R1-083	0.0601481	Aminivibrio sp. 136
449	BgAminivibrio_136	R1-114	0.0511068	Aminivibrio sp. 136
450	BgAminivibrio_136	R1-125	0.0548736	Aminivibrio sp. 136
451	BgAminivibrio_136	R1-128	0.0614629	Aminivibrio sp. 136
452	BgAminivibrio_136	R1-135	0.079231	Aminivibrio sp. 136
453	BgAminivibrio_136	R1-140	0.0993224	Aminivibrio sp. 136
454	BgAminivibrio_136	R1-161	0.0888427	Aminivibrio sp. 136
455	BgAminivibrio_136	R2-020	0.0649646	Aminivibrio sp. 136
456	BgAminivibrio_136	R2-030	0.0682688	Aminivibrio sp. 136
457	BgAminivibrio_136	R2-034	0.0744355	Aminivibrio sp. 136
458	BgAminivibrio_136	R2-050	0.0967906	Aminivibrio sp. 136
459	BgAminivibrio_136	R2-083	0.149784	Aminivibrio sp. 136
460	BgAminivibrio_136	R2-114	0.223345	Aminivibrio sp. 136
461	BgAminivibrio_136	R2-125	0.174841	Aminivibrio sp. 136
462	BgAminivibrio_136	R2-128	0.1716	Aminivibrio sp. 136
463	BgAminivibrio_136	R2-135	0.193245	Aminivibrio sp. 136
464	BgAminivibrio_136	R2-140	0.31138	Aminivibrio sp. 136
465	BgAminivibrio_136	R2-161	0.113605	Aminivibrio sp. 136
466	BgAminivibrio_136	R3-020	0.0599805	Aminivibrio sp. 136
467	BgAminivibrio_136	R3-030	0.0624743	Aminivibrio sp. 136
468	BgAminivibrio_136	R3-034	0.0710505	Aminivibrio sp. 136
469	BgAminivibrio_136	R3-050	0.175416	Aminivibrio sp. 136
470	BgAminivibrio_136	R3-069	0.210014	Aminivibrio sp. 136
471	BgAminivibrio_136	R3-083	0.241875	Aminivibrio sp. 136
472	BgAminivibrio_136	R3-114	0.268444	Aminivibrio sp. 136
473	BgAminivibrio_136	R3-125	0.330297	Aminivibrio sp. 136
474	BgAminivibrio_136	R3-128	0.354019	Aminivibrio sp. 136
475	BgAminivibrio_136	R3-135	0.42804	Aminivibrio sp. 136
476	BgAminivibrio_136	R3-140	0.398711	Aminivibrio sp. 136
477	BgAminivibrio_136	R3-161	0.286864	Aminivibrio sp. 136
478	BgAminivibrio_136	R4-020	0.0623919	Aminivibrio sp. 136
479	BgAminivibrio_136	R4-030	0.0710802	Aminivibrio sp. 136
480	BgAminivibrio_136	R4-034	0.0724592	Aminivibrio sp. 136
481	BgAminivibrio_136	R4-050	0.299523	Aminivibrio sp. 136
482	BgAminivibrio_136	R4-069	0.371263	Aminivibrio sp. 136
483	BgAminivibrio_136	R4-083	0.424484	Aminivibrio sp. 136
484	BgAminivibrio_136	R4-114	0.354898	Aminivibrio sp. 136
485	BgAminivibrio_136	R4-125	0.402562	Aminivibrio sp. 136
486	BgAminivibrio_136	R4-128	0.362494	Aminivibrio sp. 136
487	BgAminivibrio_136	R4-135	0.376087	Aminivibrio sp. 136
488	BgAminivibrio_136	R4-140	0.359913	Aminivibrio sp. 136
489	BgAminivibrio_136	R4-161	0.357419	Aminivibrio sp. 136
490	BgProteiniphilum_026	R1-008	0.0251942	Proteiniphilum sp. 26
491	BgProteiniphilum_026	R1-008b	0.0344263	Proteiniphilum sp. 26
492	BgProteiniphilum_026	R1-020	0.0682818	Proteiniphilum sp. 26
493	BgProteiniphilum_026	R1-030	0.0491714	Proteiniphilum sp. 26
494	BgProteiniphilum_026	R1-034	0.0471321	Proteiniphilum sp. 26
495	BgProteiniphilum_026	R1-050	0.0223474	Proteiniphilum sp. 26
496	BgProteiniphilum_026	R1-069	0.0159035	Proteiniphilum sp. 26
497	BgProteiniphilum_026	R1-083	0.0222203	Proteiniphilum sp. 26
498	BgProteiniphilum_026	R1-114	0.0124519	Proteiniphilum sp. 26
499	BgProteiniphilum_026	R1-125	0.01984	Proteiniphilum sp. 26
500	BgProteiniphilum_026	R1-128	0.0303895	Proteiniphilum sp. 26
501	BgProteiniphilum_026	R1-135	0.0408393	Proteiniphilum sp. 26
502	BgProteiniphilum_026	R1-140	0.0421806	Proteiniphilum sp. 26
503	BgProteiniphilum_026	R1-161	0.0338647	Proteiniphilum sp. 26
504	BgProteiniphilum_026	R2-020	0.0820541	Proteiniphilum sp. 26
505	BgProteiniphilum_026	R2-030	0.0613425	Proteiniphilum sp. 26
506	BgProteiniphilum_026	R2-034	0.0469453	Proteiniphilum sp. 26
507	BgProteiniphilum_026	R2-050	0.0297644	Proteiniphilum sp. 26
508	BgProteiniphilum_026	R2-083	0.0835892	Proteiniphilum sp. 26
509	BgProteiniphilum_026	R2-114	0.298951	Proteiniphilum sp. 26
510	BgProteiniphilum_026	R2-125	0.372059	Proteiniphilum sp. 26
511	BgProteiniphilum_026	R2-128	0.738798	Proteiniphilum sp. 26
512	BgProteiniphilum_026	R2-135	1.31227	Proteiniphilum sp. 26
513	BgProteiniphilum_026	R2-140	0.661567	Proteiniphilum sp. 26
514	BgProteiniphilum_026	R2-161	0.442522	Proteiniphilum sp. 26
515	BgProteiniphilum_026	R3-020	0.0783976	Proteiniphilum sp. 26
516	BgProteiniphilum_026	R3-030	0.049693	Proteiniphilum sp. 26
517	BgProteiniphilum_026	R3-034	0.0512474	Proteiniphilum sp. 26
518	BgProteiniphilum_026	R3-050	0.0485193	Proteiniphilum sp. 26
519	BgProteiniphilum_026	R3-069	0.0545357	Proteiniphilum sp. 26
520	BgProteiniphilum_026	R3-083	0.0546388	Proteiniphilum sp. 26
521	BgProteiniphilum_026	R3-114	0.225769	Proteiniphilum sp. 26
522	BgProteiniphilum_026	R3-125	0.489007	Proteiniphilum sp. 26
523	BgProteiniphilum_026	R3-128	1.24039	Proteiniphilum sp. 26
524	BgProteiniphilum_026	R3-135	0.942793	Proteiniphilum sp. 26
525	BgProteiniphilum_026	R3-140	1.55292	Proteiniphilum sp. 26
526	BgProteiniphilum_026	R3-161	0.393987	Proteiniphilum sp. 26
527	BgProteiniphilum_026	R4-020	0.0513788	Proteiniphilum sp. 26
528	BgProteiniphilum_026	R4-030	0.031171	Proteiniphilum sp. 26
529	BgProteiniphilum_026	R4-034	0.0277026	Proteiniphilum sp. 26
530	BgProteiniphilum_026	R4-050	0.0518876	Proteiniphilum sp. 26
531	BgProteiniphilum_026	R4-069	0.0383566	Proteiniphilum sp. 26
532	BgProteiniphilum_026	R4-083	0.0267445	Proteiniphilum sp. 26
533	BgProteiniphilum_026	R4-114	0.502631	Proteiniphilum sp. 26
534	BgProteiniphilum_026	R4-125	1.82051	Proteiniphilum sp. 26
535	BgProteiniphilum_026	R4-128	2.70476	Proteiniphilum sp. 26
536	BgProteiniphilum_026	R4-135	4.33772	Proteiniphilum sp. 26
537	BgProteiniphilum_026	R4-140	4.1764	Proteiniphilum sp. 26
538	BgProteiniphilum_026	R4-161	3.46497	Proteiniphilum sp. 26
539	BgSedimentibacter_050	R1-008	0.252924	Sedimentibacter sp. 50
540	BgSedimentibacter_050	R1-008b	0.388705	Sedimentibacter sp. 50
541	BgSedimentibacter_050	R1-020	0.502271	Sedimentibacter sp. 50
542	BgSedimentibacter_050	R1-030	0.709308	Sedimentibacter sp. 50
543	BgSedimentibacter_050	R1-034	1.11314	Sedimentibacter sp. 50
544	BgSedimentibacter_050	R1-050	0.951568	Sedimentibacter sp. 50
545	BgSedimentibacter_050	R1-069	1.1826	Sedimentibacter sp. 50
546	BgSedimentibacter_050	R1-083	0.660825	Sedimentibacter sp. 50
547	BgSedimentibacter_050	R1-114	1.00495	Sedimentibacter sp. 50
548	BgSedimentibacter_050	R1-125	1.03158	Sedimentibacter sp. 50
549	BgSedimentibacter_050	R1-128	0.862122	Sedimentibacter sp. 50
550	BgSedimentibacter_050	R1-135	0.83241	Sedimentibacter sp. 50
551	BgSedimentibacter_050	R1-140	0.857315	Sedimentibacter sp. 50
552	BgSedimentibacter_050	R1-161	0.491851	Sedimentibacter sp. 50
553	BgSedimentibacter_050	R2-020	0.511232	Sedimentibacter sp. 50
554	BgSedimentibacter_050	R2-030	1.01952	Sedimentibacter sp. 50
555	BgSedimentibacter_050	R2-034	0.972791	Sedimentibacter sp. 50
556	BgSedimentibacter_050	R2-050	1.21302	Sedimentibacter sp. 50
557	BgSedimentibacter_050	R2-083	0.486077	Sedimentibacter sp. 50
558	BgSedimentibacter_050	R2-114	0.498415	Sedimentibacter sp. 50
559	BgSedimentibacter_050	R2-125	0.294044	Sedimentibacter sp. 50
560	BgSedimentibacter_050	R2-128	0.26236	Sedimentibacter sp. 50
561	BgSedimentibacter_050	R2-135	0.217572	Sedimentibacter sp. 50
562	BgSedimentibacter_050	R2-140	0.384462	Sedimentibacter sp. 50
563	BgSedimentibacter_050	R2-161	0.197805	Sedimentibacter sp. 50
564	BgSedimentibacter_050	R3-020	0.569019	Sedimentibacter sp. 50
565	BgSedimentibacter_050	R3-030	0.928808	Sedimentibacter sp. 50
566	BgSedimentibacter_050	R3-034	1.25742	Sedimentibacter sp. 50
567	BgSedimentibacter_050	R3-050	1.60826	Sedimentibacter sp. 50
568	BgSedimentibacter_050	R3-069	0.969166	Sedimentibacter sp. 50
569	BgSedimentibacter_050	R3-083	0.818752	Sedimentibacter sp. 50
570	BgSedimentibacter_050	R3-114	0.844923	Sedimentibacter sp. 50
571	BgSedimentibacter_050	R3-125	0.785013	Sedimentibacter sp. 50
572	BgSedimentibacter_050	R3-128	0.77575	Sedimentibacter sp. 50
573	BgSedimentibacter_050	R3-135	0.808805	Sedimentibacter sp. 50
574	BgSedimentibacter_050	R3-140	0.839033	Sedimentibacter sp. 50
575	BgSedimentibacter_050	R3-161	0.706157	Sedimentibacter sp. 50
576	BgSedimentibacter_050	R4-020	0.564174	Sedimentibacter sp. 50
577	BgSedimentibacter_050	R4-030	0.57904	Sedimentibacter sp. 50
578	BgSedimentibacter_050	R4-034	0.906781	Sedimentibacter sp. 50
579	BgSedimentibacter_050	R4-050	1.31186	Sedimentibacter sp. 50
580	BgSedimentibacter_050	R4-069	1.64593	Sedimentibacter sp. 50
581	BgSedimentibacter_050	R4-083	0.946929	Sedimentibacter sp. 50
582	BgSedimentibacter_050	R4-114	0.764105	Sedimentibacter sp. 50
583	BgSedimentibacter_050	R4-125	0.554906	Sedimentibacter sp. 50
584	BgSedimentibacter_050	R4-128	0.436753	Sedimentibacter sp. 50
585	BgSedimentibacter_050	R4-135	0.376787	Sedimentibacter sp. 50
586	BgSedimentibacter_050	R4-140	0.429687	Sedimentibacter sp. 50
587	BgSedimentibacter_050	R4-161	0.277126	Sedimentibacter sp. 50
588	BoBacteroidales_033	R1-008	1.44152	Bacteroidales sp. 33
589	BoBacteroidales_033	R1-008b	1.90538	Bacteroidales sp. 33
590	BoBacteroidales_033	R1-020	4.67787	Bacteroidales sp. 33
591	BoBacteroidales_033	R1-030	2.5158	Bacteroidales sp. 33
592	BoBacteroidales_033	R1-034	2.4774	Bacteroidales sp. 33
593	BoBacteroidales_033	R1-050	1.8567	Bacteroidales sp. 33
594	BoBacteroidales_033	R1-069	1.63931	Bacteroidales sp. 33
595	BoBacteroidales_033	R1-083	1.69376	Bacteroidales sp. 33
596	BoBacteroidales_033	R1-114	1.25365	Bacteroidales sp. 33
597	BoBacteroidales_033	R1-125	1.10582	Bacteroidales sp. 33
598	BoBacteroidales_033	R1-128	0.917611	Bacteroidales sp. 33
599	BoBacteroidales_033	R1-135	0.809187	Bacteroidales sp. 33
600	BoBacteroidales_033	R1-140	0.802475	Bacteroidales sp. 33
601	BoBacteroidales_033	R1-161	0.847109	Bacteroidales sp. 33
602	BoBacteroidales_033	R2-020	5.23409	Bacteroidales sp. 33
603	BoBacteroidales_033	R2-030	1.67841	Bacteroidales sp. 33
604	BoBacteroidales_033	R2-034	1.20789	Bacteroidales sp. 33
605	BoBacteroidales_033	R2-050	0.373658	Bacteroidales sp. 33
606	BoBacteroidales_033	R2-083	0.0452241	Bacteroidales sp. 33
607	BoBacteroidales_033	R2-114	0.119307	Bacteroidales sp. 33
608	BoBacteroidales_033	R2-125	0.293146	Bacteroidales sp. 33
609	BoBacteroidales_033	R2-128	0.229016	Bacteroidales sp. 33
610	BoBacteroidales_033	R2-135	0.146011	Bacteroidales sp. 33
611	BoBacteroidales_033	R2-140	0.0595396	Bacteroidales sp. 33
612	BoBacteroidales_033	R2-161	0.0780105	Bacteroidales sp. 33
613	BoBacteroidales_033	R3-020	4.80535	Bacteroidales sp. 33
614	BoBacteroidales_033	R3-030	1.85733	Bacteroidales sp. 33
615	BoBacteroidales_033	R3-034	1.35598	Bacteroidales sp. 33
616	BoBacteroidales_033	R3-050	0.0877758	Bacteroidales sp. 33
617	BoBacteroidales_033	R3-069	0.060015	Bacteroidales sp. 33
618	BoBacteroidales_033	R3-083	0.0739586	Bacteroidales sp. 33
619	BoBacteroidales_033	R3-114	0.0387687	Bacteroidales sp. 33
620	BoBacteroidales_033	R3-125	0.0390468	Bacteroidales sp. 33
621	BoBacteroidales_033	R3-128	0.0366061	Bacteroidales sp. 33
622	BoBacteroidales_033	R3-135	0.0196751	Bacteroidales sp. 33
623	BoBacteroidales_033	R3-140	0.0270985	Bacteroidales sp. 33
624	BoBacteroidales_033	R3-161	0.0174284	Bacteroidales sp. 33
625	BoBacteroidales_033	R4-020	3.88054	Bacteroidales sp. 33
626	BoBacteroidales_033	R4-030	1.88922	Bacteroidales sp. 33
627	BoBacteroidales_033	R4-034	1.1504	Bacteroidales sp. 33
628	BoBacteroidales_033	R4-050	0.0786988	Bacteroidales sp. 33
629	BoBacteroidales_033	R4-069	0.0167793	Bacteroidales sp. 33
630	BoBacteroidales_033	R4-083	0.0143836	Bacteroidales sp. 33
631	BoBacteroidales_033	R4-114	0.00474291	Bacteroidales sp. 33
632	BoBacteroidales_033	R4-125	0.00360675	Bacteroidales sp. 33
633	BoBacteroidales_033	R4-128	0.00378829	Bacteroidales sp. 33
634	BoBacteroidales_033	R4-135	0.00268539	Bacteroidales sp. 33
635	BoBacteroidales_033	R4-140	0.00390331	Bacteroidales sp. 33
636	BoBacteroidales_033	R4-161	0.00530116	Bacteroidales sp. 33
637	BfPaludibacteraceae_103	R1-008	0.0718198	Paludibacteraceae sp. 103
638	BfPaludibacteraceae_103	R1-008b	0.121272	Paludibacteraceae sp. 103
639	BfPaludibacteraceae_103	R1-020	0.024298	Paludibacteraceae sp. 103
640	BfPaludibacteraceae_103	R1-030	1.19419	Paludibacteraceae sp. 103
641	BfPaludibacteraceae_103	R1-034	0.361861	Paludibacteraceae sp. 103
642	BfPaludibacteraceae_103	R1-050	1.49	Paludibacteraceae sp. 103
643	BfPaludibacteraceae_103	R1-069	0.0333974	Paludibacteraceae sp. 103
644	BfPaludibacteraceae_103	R1-083	0.0337902	Paludibacteraceae sp. 103
645	BfPaludibacteraceae_103	R1-114	0.330295	Paludibacteraceae sp. 103
646	BfPaludibacteraceae_103	R1-125	0.208303	Paludibacteraceae sp. 103
647	BfPaludibacteraceae_103	R1-128	0.213775	Paludibacteraceae sp. 103
648	BfPaludibacteraceae_103	R1-135	0.15906	Paludibacteraceae sp. 103
649	BfPaludibacteraceae_103	R1-140	0.169659	Paludibacteraceae sp. 103
650	BfPaludibacteraceae_103	R1-161	0.173296	Paludibacteraceae sp. 103
651	BfPaludibacteraceae_103	R2-020	0.0102618	Paludibacteraceae sp. 103
652	BfPaludibacteraceae_103	R2-030	1.12374	Paludibacteraceae sp. 103
653	BfPaludibacteraceae_103	R2-034	0.093583	Paludibacteraceae sp. 103
654	BfPaludibacteraceae_103	R2-050	0.516021	Paludibacteraceae sp. 103
655	BfPaludibacteraceae_103	R2-083	0.00741702	Paludibacteraceae sp. 103
656	BfPaludibacteraceae_103	R2-114	0.112064	Paludibacteraceae sp. 103
657	BfPaludibacteraceae_103	R2-125	0.0456541	Paludibacteraceae sp. 103
658	BfPaludibacteraceae_103	R2-128	0.173122	Paludibacteraceae sp. 103
659	BfPaludibacteraceae_103	R2-135	0.140183	Paludibacteraceae sp. 103
660	BfPaludibacteraceae_103	R2-140	0.0482854	Paludibacteraceae sp. 103
661	BfPaludibacteraceae_103	R2-161	0.289836	Paludibacteraceae sp. 103
662	BfPaludibacteraceae_103	R3-020	0.0110502	Paludibacteraceae sp. 103
663	BfPaludibacteraceae_103	R3-030	1.23169	Paludibacteraceae sp. 103
664	BfPaludibacteraceae_103	R3-034	0.240791	Paludibacteraceae sp. 103
665	BfPaludibacteraceae_103	R3-050	0.18573	Paludibacteraceae sp. 103
666	BfPaludibacteraceae_103	R3-069	0.00764014	Paludibacteraceae sp. 103
667	BfPaludibacteraceae_103	R3-083	0.00872913	Paludibacteraceae sp. 103
668	BfPaludibacteraceae_103	R3-114	0.0309269	Paludibacteraceae sp. 103
669	BfPaludibacteraceae_103	R3-125	0.0163046	Paludibacteraceae sp. 103
670	BfPaludibacteraceae_103	R3-128	0.0187169	Paludibacteraceae sp. 103
671	BfPaludibacteraceae_103	R3-135	0.0105678	Paludibacteraceae sp. 103
672	BfPaludibacteraceae_103	R3-140	0.018897	Paludibacteraceae sp. 103
673	BfPaludibacteraceae_103	R3-161	0.00220055	Paludibacteraceae sp. 103
674	BfPaludibacteraceae_103	R4-020	0.0136128	Paludibacteraceae sp. 103
675	BfPaludibacteraceae_103	R4-030	0.822404	Paludibacteraceae sp. 103
676	BfPaludibacteraceae_103	R4-034	0.0738106	Paludibacteraceae sp. 103
677	BfPaludibacteraceae_103	R4-050	0.228132	Paludibacteraceae sp. 103
678	BfPaludibacteraceae_103	R4-069	0.0109361	Paludibacteraceae sp. 103
679	BfPaludibacteraceae_103	R4-083	0.00401729	Paludibacteraceae sp. 103
680	BfPaludibacteraceae_103	R4-114	0.0133504	Paludibacteraceae sp. 103
681	BfPaludibacteraceae_103	R4-125	0.00299196	Paludibacteraceae sp. 103
682	BfPaludibacteraceae_103	R4-128	0.0246035	Paludibacteraceae sp. 103
683	BfPaludibacteraceae_103	R4-135	0.00446304	Paludibacteraceae sp. 103
684	BfPaludibacteraceae_103	R4-140	0.00169885	Paludibacteraceae sp. 103
685	BfPaludibacteraceae_103	R4-161	0.00142226	Paludibacteraceae sp. 103
686	BoCloacimonadales_124	R1-008	0.00272664	Cloacimonadales sp. 124
687	BoCloacimonadales_124	R1-008b	0.00503799	Cloacimonadales sp. 124
688	BoCloacimonadales_124	R1-020	0.0978668	Cloacimonadales sp. 124
689	BoCloacimonadales_124	R1-030	0.0833564	Cloacimonadales sp. 124
690	BoCloacimonadales_124	R1-034	0.110662	Cloacimonadales sp. 124
691	BoCloacimonadales_124	R1-050	0.0638793	Cloacimonadales sp. 124
692	BoCloacimonadales_124	R1-069	0.0092814	Cloacimonadales sp. 124
693	BoCloacimonadales_124	R1-083	0.00850502	Cloacimonadales sp. 124
694	BoCloacimonadales_124	R1-114	0.00487782	Cloacimonadales sp. 124
695	BoCloacimonadales_124	R1-125	0.00674898	Cloacimonadales sp. 124
696	BoCloacimonadales_124	R1-128	0.00503831	Cloacimonadales sp. 124
697	BoCloacimonadales_124	R1-135	0.00443967	Cloacimonadales sp. 124
698	BoCloacimonadales_124	R1-140	0.00463023	Cloacimonadales sp. 124
699	BoCloacimonadales_124	R1-161	0.0038216	Cloacimonadales sp. 124
700	BoCloacimonadales_124	R2-020	0.0610053	Cloacimonadales sp. 124
701	BoCloacimonadales_124	R2-030	0.0885506	Cloacimonadales sp. 124
702	BoCloacimonadales_124	R2-034	0.0661611	Cloacimonadales sp. 124
703	BoCloacimonadales_124	R2-050	0.0235766	Cloacimonadales sp. 124
704	BoCloacimonadales_124	R2-083	0.0183785	Cloacimonadales sp. 124
705	BoCloacimonadales_124	R2-114	0.00413511	Cloacimonadales sp. 124
706	BoCloacimonadales_124	R2-125	0.0042087	Cloacimonadales sp. 124
707	BoCloacimonadales_124	R2-128	0.00507358	Cloacimonadales sp. 124
708	BoCloacimonadales_124	R2-135	0.00551578	Cloacimonadales sp. 124
709	BoCloacimonadales_124	R2-140	0.00747164	Cloacimonadales sp. 124
710	BoCloacimonadales_124	R2-161	0.00348622	Cloacimonadales sp. 124
711	BoCloacimonadales_124	R3-020	0.114186	Cloacimonadales sp. 124
712	BoCloacimonadales_124	R3-030	0.25627	Cloacimonadales sp. 124
713	BoCloacimonadales_124	R3-034	0.12155	Cloacimonadales sp. 124
714	BoCloacimonadales_124	R3-050	0.0705735	Cloacimonadales sp. 124
715	BoCloacimonadales_124	R3-069	0.0327214	Cloacimonadales sp. 124
716	BoCloacimonadales_124	R3-083	0.0395452	Cloacimonadales sp. 124
717	BoCloacimonadales_124	R3-114	0.00296639	Cloacimonadales sp. 124
718	BoCloacimonadales_124	R3-125	0.00329973	Cloacimonadales sp. 124
719	BoCloacimonadales_124	R3-128	0.00459245	Cloacimonadales sp. 124
720	BoCloacimonadales_124	R3-135	0.00292119	Cloacimonadales sp. 124
721	BoCloacimonadales_124	R3-140	0.00318018	Cloacimonadales sp. 124
722	BoCloacimonadales_124	R3-161	0.00281671	Cloacimonadales sp. 124
723	BoCloacimonadales_124	R4-020	0.0830946	Cloacimonadales sp. 124
724	BoCloacimonadales_124	R4-030	0.19441	Cloacimonadales sp. 124
725	BoCloacimonadales_124	R4-034	0.211107	Cloacimonadales sp. 124
726	BoCloacimonadales_124	R4-050	0.568818	Cloacimonadales sp. 124
727	BoCloacimonadales_124	R4-069	0.0641153	Cloacimonadales sp. 124
728	BoCloacimonadales_124	R4-083	0.0399201	Cloacimonadales sp. 124
729	BoCloacimonadales_124	R4-114	0.0026935	Cloacimonadales sp. 124
730	BoCloacimonadales_124	R4-125	0.00225422	Cloacimonadales sp. 124
731	BoCloacimonadales_124	R4-128	0.00207745	Cloacimonadales sp. 124
732	BoCloacimonadales_124	R4-135	0.00364986	Cloacimonadales sp. 124
733	BoCloacimonadales_124	R4-140	0.0034786	Cloacimonadales sp. 124
734	BoCloacimonadales_124	R4-161	0.00437453	Cloacimonadales sp. 124
735	BfPaludibacteraceae_104	R1-008	0.0604224	Paludibacteraceae sp. 104
736	BfPaludibacteraceae_104	R1-008b	0.0984808	Paludibacteraceae sp. 104
737	BfPaludibacteraceae_104	R1-020	0.126664	Paludibacteraceae sp. 104
738	BfPaludibacteraceae_104	R1-030	0.150628	Paludibacteraceae sp. 104
739	BfPaludibacteraceae_104	R1-034	0.174706	Paludibacteraceae sp. 104
740	BfPaludibacteraceae_104	R1-050	0.206063	Paludibacteraceae sp. 104
741	BfPaludibacteraceae_104	R1-069	0.0181457	Paludibacteraceae sp. 104
742	BfPaludibacteraceae_104	R1-083	0.0159373	Paludibacteraceae sp. 104
743	BfPaludibacteraceae_104	R1-114	0.212026	Paludibacteraceae sp. 104
744	BfPaludibacteraceae_104	R1-125	0.113173	Paludibacteraceae sp. 104
745	BfPaludibacteraceae_104	R1-128	8.27122	Paludibacteraceae sp. 104
746	BfPaludibacteraceae_104	R1-135	4.66507	Paludibacteraceae sp. 104
747	BfPaludibacteraceae_104	R1-140	1.60928	Paludibacteraceae sp. 104
748	BfPaludibacteraceae_104	R1-161	0.105189	Paludibacteraceae sp. 104
749	BfPaludibacteraceae_104	R2-020	0.153927	Paludibacteraceae sp. 104
750	BfPaludibacteraceae_104	R2-030	2.25475	Paludibacteraceae sp. 104
751	BfPaludibacteraceae_104	R2-034	0.415567	Paludibacteraceae sp. 104
752	BfPaludibacteraceae_104	R2-050	0.471803	Paludibacteraceae sp. 104
753	BfPaludibacteraceae_104	R2-083	0.130717	Paludibacteraceae sp. 104
754	BfPaludibacteraceae_104	R2-114	0.164108	Paludibacteraceae sp. 104
755	BfPaludibacteraceae_104	R2-125	0.501271	Paludibacteraceae sp. 104
756	BfPaludibacteraceae_104	R2-128	1.84791	Paludibacteraceae sp. 104
757	BfPaludibacteraceae_104	R2-135	1.38229	Paludibacteraceae sp. 104
758	BfPaludibacteraceae_104	R2-140	0.394502	Paludibacteraceae sp. 104
759	BfPaludibacteraceae_104	R2-161	0.504542	Paludibacteraceae sp. 104
760	BfPaludibacteraceae_104	R3-020	0.172029	Paludibacteraceae sp. 104
761	BfPaludibacteraceae_104	R3-030	3.92467	Paludibacteraceae sp. 104
762	BfPaludibacteraceae_104	R3-034	3.56719	Paludibacteraceae sp. 104
763	BfPaludibacteraceae_104	R3-050	0.313272	Paludibacteraceae sp. 104
764	BfPaludibacteraceae_104	R3-069	0.574888	Paludibacteraceae sp. 104
765	BfPaludibacteraceae_104	R3-083	0.721927	Paludibacteraceae sp. 104
766	BfPaludibacteraceae_104	R3-114	0.333293	Paludibacteraceae sp. 104
767	BfPaludibacteraceae_104	R3-125	0.275334	Paludibacteraceae sp. 104
768	BfPaludibacteraceae_104	R3-128	1.36089	Paludibacteraceae sp. 104
769	BfPaludibacteraceae_104	R3-135	1.24189	Paludibacteraceae sp. 104
770	BfPaludibacteraceae_104	R3-140	0.433911	Paludibacteraceae sp. 104
771	BfPaludibacteraceae_104	R3-161	0.274145	Paludibacteraceae sp. 104
772	BfPaludibacteraceae_104	R4-020	0.0936351	Paludibacteraceae sp. 104
773	BfPaludibacteraceae_104	R4-030	4.5916	Paludibacteraceae sp. 104
774	BfPaludibacteraceae_104	R4-034	3.50504	Paludibacteraceae sp. 104
775	BfPaludibacteraceae_104	R4-050	0.442595	Paludibacteraceae sp. 104
776	BfPaludibacteraceae_104	R4-069	0.433958	Paludibacteraceae sp. 104
777	BfPaludibacteraceae_104	R4-083	0.25073	Paludibacteraceae sp. 104
778	BfPaludibacteraceae_104	R4-114	0.395301	Paludibacteraceae sp. 104
779	BfPaludibacteraceae_104	R4-125	0.144639	Paludibacteraceae sp. 104
780	BfPaludibacteraceae_104	R4-128	0.462619	Paludibacteraceae sp. 104
781	BfPaludibacteraceae_104	R4-135	0.256814	Paludibacteraceae sp. 104
782	BfPaludibacteraceae_104	R4-140	0.147577	Paludibacteraceae sp. 104
783	BfPaludibacteraceae_104	R4-161	0.0641095	Paludibacteraceae sp. 104
784	BoAcidaminococcales_061	R1-008	0.0280299	Acidaminococcales sp. 61
785	BoAcidaminococcales_061	R1-008b	0.0272292	Acidaminococcales sp. 61
786	BoAcidaminococcales_061	R1-020	0.0150737	Acidaminococcales sp. 61
787	BoAcidaminococcales_061	R1-030	0.11745	Acidaminococcales sp. 61
788	BoAcidaminococcales_061	R1-034	0.114611	Acidaminococcales sp. 61
789	BoAcidaminococcales_061	R1-050	0.178365	Acidaminococcales sp. 61
790	BoAcidaminococcales_061	R1-069	0.089164	Acidaminococcales sp. 61
791	BoAcidaminococcales_061	R1-083	0.0548995	Acidaminococcales sp. 61
792	BoAcidaminococcales_061	R1-114	0.0448564	Acidaminococcales sp. 61
793	BoAcidaminococcales_061	R1-125	0.0267246	Acidaminococcales sp. 61
794	BoAcidaminococcales_061	R1-128	0.0442277	Acidaminococcales sp. 61
795	BoAcidaminococcales_061	R1-135	0.0402416	Acidaminococcales sp. 61
796	BoAcidaminococcales_061	R1-140	0.0412706	Acidaminococcales sp. 61
797	BoAcidaminococcales_061	R1-161	0.0309133	Acidaminococcales sp. 61
798	BoAcidaminococcales_061	R2-020	0.0113122	Acidaminococcales sp. 61
799	BoAcidaminococcales_061	R2-030	0.0813401	Acidaminococcales sp. 61
800	BoAcidaminococcales_061	R2-034	0.0874626	Acidaminococcales sp. 61
801	BoAcidaminococcales_061	R2-050	0.0911449	Acidaminococcales sp. 61
802	BoAcidaminococcales_061	R2-083	0.11457	Acidaminococcales sp. 61
803	BoAcidaminococcales_061	R2-114	0.103794	Acidaminococcales sp. 61
804	BoAcidaminococcales_061	R2-125	0.0475788	Acidaminococcales sp. 61
805	BoAcidaminococcales_061	R2-128	0.0516096	Acidaminococcales sp. 61
806	BoAcidaminococcales_061	R2-135	0.0807616	Acidaminococcales sp. 61
807	BoAcidaminococcales_061	R2-140	0.109459	Acidaminococcales sp. 61
808	BoAcidaminococcales_061	R2-161	0.0428956	Acidaminococcales sp. 61
809	BoAcidaminococcales_061	R3-020	0.0145972	Acidaminococcales sp. 61
810	BoAcidaminococcales_061	R3-030	0.0814493	Acidaminococcales sp. 61
811	BoAcidaminococcales_061	R3-034	0.0728065	Acidaminococcales sp. 61
812	BoAcidaminococcales_061	R3-050	0.148001	Acidaminococcales sp. 61
813	BoAcidaminococcales_061	R3-069	0.207055	Acidaminococcales sp. 61
814	BoAcidaminococcales_061	R3-083	0.183941	Acidaminococcales sp. 61
815	BoAcidaminococcales_061	R3-114	0.192169	Acidaminococcales sp. 61
816	BoAcidaminococcales_061	R3-125	0.151529	Acidaminococcales sp. 61
817	BoAcidaminococcales_061	R3-128	0.196915	Acidaminococcales sp. 61
818	BoAcidaminococcales_061	R3-135	0.173102	Acidaminococcales sp. 61
819	BoAcidaminococcales_061	R3-140	0.170324	Acidaminococcales sp. 61
820	BoAcidaminococcales_061	R3-161	0.128842	Acidaminococcales sp. 61
821	BoAcidaminococcales_061	R4-020	0.0129983	Acidaminococcales sp. 61
822	BoAcidaminococcales_061	R4-030	0.109048	Acidaminococcales sp. 61
823	BoAcidaminococcales_061	R4-034	0.0917294	Acidaminococcales sp. 61
824	BoAcidaminococcales_061	R4-050	0.280124	Acidaminococcales sp. 61
825	BoAcidaminococcales_061	R4-069	0.357298	Acidaminococcales sp. 61
826	BoAcidaminococcales_061	R4-083	0.325232	Acidaminococcales sp. 61
827	BoAcidaminococcales_061	R4-114	0.404318	Acidaminococcales sp. 61
828	BoAcidaminococcales_061	R4-125	0.250341	Acidaminococcales sp. 61
829	BoAcidaminococcales_061	R4-128	0.262064	Acidaminococcales sp. 61
830	BoAcidaminococcales_061	R4-135	0.242309	Acidaminococcales sp. 61
831	BoAcidaminococcales_061	R4-140	0.218787	Acidaminococcales sp. 61
832	BoAcidaminococcales_061	R4-161	0.145071	Acidaminococcales sp. 61
833	BfErysipelotrichaceae_042	R1-008	0.00207225	Erysipelotrichaceae sp. 42
834	BfErysipelotrichaceae_042	R1-008b	0.00221912	Erysipelotrichaceae sp. 42
835	BfErysipelotrichaceae_042	R1-020	0.00343096	Erysipelotrichaceae sp. 42
836	BfErysipelotrichaceae_042	R1-030	0.00390686	Erysipelotrichaceae sp. 42
837	BfErysipelotrichaceae_042	R1-034	0.00497934	Erysipelotrichaceae sp. 42
838	BfErysipelotrichaceae_042	R1-050	0.00233525	Erysipelotrichaceae sp. 42
839	BfErysipelotrichaceae_042	R1-069	0.00143392	Erysipelotrichaceae sp. 42
840	BfErysipelotrichaceae_042	R1-083	0.00130257	Erysipelotrichaceae sp. 42
841	BfErysipelotrichaceae_042	R1-114	0.00166679	Erysipelotrichaceae sp. 42
842	BfErysipelotrichaceae_042	R1-125	0.00067829	Erysipelotrichaceae sp. 42
843	BfErysipelotrichaceae_042	R1-128	0.0010487	Erysipelotrichaceae sp. 42
844	BfErysipelotrichaceae_042	R1-135	0.00204908	Erysipelotrichaceae sp. 42
845	BfErysipelotrichaceae_042	R1-140	0.00238202	Erysipelotrichaceae sp. 42
846	BfErysipelotrichaceae_042	R1-161	0.00174053	Erysipelotrichaceae sp. 42
847	BfErysipelotrichaceae_042	R2-020	0.00573692	Erysipelotrichaceae sp. 42
848	BfErysipelotrichaceae_042	R2-030	0.00554107	Erysipelotrichaceae sp. 42
849	BfErysipelotrichaceae_042	R2-034	0.00468428	Erysipelotrichaceae sp. 42
850	BfErysipelotrichaceae_042	R2-050	0.00429076	Erysipelotrichaceae sp. 42
851	BfErysipelotrichaceae_042	R2-083	0.00233013	Erysipelotrichaceae sp. 42
852	BfErysipelotrichaceae_042	R2-114	0.00252022	Erysipelotrichaceae sp. 42
853	BfErysipelotrichaceae_042	R2-125	0.00213001	Erysipelotrichaceae sp. 42
854	BfErysipelotrichaceae_042	R2-128	0.00214218	Erysipelotrichaceae sp. 42
855	BfErysipelotrichaceae_042	R2-135	0.00303488	Erysipelotrichaceae sp. 42
856	BfErysipelotrichaceae_042	R2-140	0.00443628	Erysipelotrichaceae sp. 42
857	BfErysipelotrichaceae_042	R2-161	0.00267782	Erysipelotrichaceae sp. 42
858	BfErysipelotrichaceae_042	R3-020	0.00472932	Erysipelotrichaceae sp. 42
859	BfErysipelotrichaceae_042	R3-030	0.00622953	Erysipelotrichaceae sp. 42
860	BfErysipelotrichaceae_042	R3-034	0.00442237	Erysipelotrichaceae sp. 42
861	BfErysipelotrichaceae_042	R3-050	0.00386797	Erysipelotrichaceae sp. 42
862	BfErysipelotrichaceae_042	R3-069	0.00583943	Erysipelotrichaceae sp. 42
863	BfErysipelotrichaceae_042	R3-083	0.00749649	Erysipelotrichaceae sp. 42
864	BfErysipelotrichaceae_042	R3-114	0.0912533	Erysipelotrichaceae sp. 42
865	BfErysipelotrichaceae_042	R3-125	0.0527957	Erysipelotrichaceae sp. 42
866	BfErysipelotrichaceae_042	R3-128	0.111394	Erysipelotrichaceae sp. 42
867	BfErysipelotrichaceae_042	R3-135	0.160386	Erysipelotrichaceae sp. 42
868	BfErysipelotrichaceae_042	R3-140	0.13561	Erysipelotrichaceae sp. 42
869	BfErysipelotrichaceae_042	R3-161	0.0858436	Erysipelotrichaceae sp. 42
870	BfErysipelotrichaceae_042	R4-020	0.00449032	Erysipelotrichaceae sp. 42
871	BfErysipelotrichaceae_042	R4-030	0.0031682	Erysipelotrichaceae sp. 42
872	BfErysipelotrichaceae_042	R4-034	0.00454053	Erysipelotrichaceae sp. 42
873	BfErysipelotrichaceae_042	R4-050	0.00820107	Erysipelotrichaceae sp. 42
874	BfErysipelotrichaceae_042	R4-069	0.0416535	Erysipelotrichaceae sp. 42
875	BfErysipelotrichaceae_042	R4-083	0.138105	Erysipelotrichaceae sp. 42
876	BfErysipelotrichaceae_042	R4-114	0.496951	Erysipelotrichaceae sp. 42
877	BfErysipelotrichaceae_042	R4-125	0.564251	Erysipelotrichaceae sp. 42
878	BfErysipelotrichaceae_042	R4-128	0.789756	Erysipelotrichaceae sp. 42
879	BfErysipelotrichaceae_042	R4-135	0.887957	Erysipelotrichaceae sp. 42
880	BfErysipelotrichaceae_042	R4-140	0.758253	Erysipelotrichaceae sp. 42
881	BfErysipelotrichaceae_042	R4-161	0.400862	Erysipelotrichaceae sp. 42
882	AgMethanospirillum_006	R1-008	0.0246489	Methanospirillum sp. 06
883	AgMethanospirillum_006	R1-008b	0.0356258	Methanospirillum sp. 06
884	AgMethanospirillum_006	R1-020	0.0280102	Methanospirillum sp. 06
885	AgMethanospirillum_006	R1-030	0.0196564	Methanospirillum sp. 06
886	AgMethanospirillum_006	R1-034	0.0200032	Methanospirillum sp. 06
887	AgMethanospirillum_006	R1-050	0.0271657	Methanospirillum sp. 06
888	AgMethanospirillum_006	R1-069	0.0370213	Methanospirillum sp. 06
889	AgMethanospirillum_006	R1-083	0.0368168	Methanospirillum sp. 06
890	AgMethanospirillum_006	R1-114	0.0474546	Methanospirillum sp. 06
891	AgMethanospirillum_006	R1-125	0.0279116	Methanospirillum sp. 06
892	AgMethanospirillum_006	R1-128	0.0243481	Methanospirillum sp. 06
893	AgMethanospirillum_006	R1-135	0.0231944	Methanospirillum sp. 06
894	AgMethanospirillum_006	R1-140	0.0277278	Methanospirillum sp. 06
895	AgMethanospirillum_006	R1-161	0.0225891	Methanospirillum sp. 06
896	AgMethanospirillum_006	R2-020	0.0266646	Methanospirillum sp. 06
897	AgMethanospirillum_006	R2-030	0.0199621	Methanospirillum sp. 06
898	AgMethanospirillum_006	R2-034	0.0380555	Methanospirillum sp. 06
899	AgMethanospirillum_006	R2-050	0.051173	Methanospirillum sp. 06
900	AgMethanospirillum_006	R2-083	0.051394	Methanospirillum sp. 06
901	AgMethanospirillum_006	R2-114	0.0584543	Methanospirillum sp. 06
902	AgMethanospirillum_006	R2-125	0.0199143	Methanospirillum sp. 06
903	AgMethanospirillum_006	R2-128	0.0188568	Methanospirillum sp. 06
904	AgMethanospirillum_006	R2-135	0.0154634	Methanospirillum sp. 06
905	AgMethanospirillum_006	R2-140	0.026571	Methanospirillum sp. 06
906	AgMethanospirillum_006	R2-161	0.00871555	Methanospirillum sp. 06
907	AgMethanospirillum_006	R3-020	0.0301949	Methanospirillum sp. 06
908	AgMethanospirillum_006	R3-030	0.0208725	Methanospirillum sp. 06
909	AgMethanospirillum_006	R3-034	0.0257213	Methanospirillum sp. 06
910	AgMethanospirillum_006	R3-050	0.0547623	Methanospirillum sp. 06
911	AgMethanospirillum_006	R3-069	0.0884404	Methanospirillum sp. 06
912	AgMethanospirillum_006	R3-083	0.0793923	Methanospirillum sp. 06
913	AgMethanospirillum_006	R3-114	0.0851149	Methanospirillum sp. 06
914	AgMethanospirillum_006	R3-125	0.0606245	Methanospirillum sp. 06
915	AgMethanospirillum_006	R3-128	0.0615175	Methanospirillum sp. 06
916	AgMethanospirillum_006	R3-135	0.0656623	Methanospirillum sp. 06
917	AgMethanospirillum_006	R3-140	0.0606076	Methanospirillum sp. 06
918	AgMethanospirillum_006	R3-161	0.0263186	Methanospirillum sp. 06
919	AgMethanospirillum_006	R4-020	0.0253822	Methanospirillum sp. 06
920	AgMethanospirillum_006	R4-030	0.0175018	Methanospirillum sp. 06
921	AgMethanospirillum_006	R4-034	0.020108	Methanospirillum sp. 06
922	AgMethanospirillum_006	R4-050	0.0673171	Methanospirillum sp. 06
923	AgMethanospirillum_006	R4-069	0.120752	Methanospirillum sp. 06
924	AgMethanospirillum_006	R4-083	0.112653	Methanospirillum sp. 06
925	AgMethanospirillum_006	R4-114	0.139974	Methanospirillum sp. 06
926	AgMethanospirillum_006	R4-125	0.104145	Methanospirillum sp. 06
927	AgMethanospirillum_006	R4-128	0.0892284	Methanospirillum sp. 06
928	AgMethanospirillum_006	R4-135	0.0917194	Methanospirillum sp. 06
929	AgMethanospirillum_006	R4-140	0.0840121	Methanospirillum sp. 06
930	AgMethanospirillum_006	R4-161	0.0509213	Methanospirillum sp. 06
931	AgMethanospirillum_008	R1-008	0.0846896	Methanospirillum sp. 08
932	AgMethanospirillum_008	R1-008b	0.0840266	Methanospirillum sp. 08
933	AgMethanospirillum_008	R1-020	0.183416	Methanospirillum sp. 08
934	AgMethanospirillum_008	R1-030	0.321736	Methanospirillum sp. 08
935	AgMethanospirillum_008	R1-034	0.332242	Methanospirillum sp. 08
936	AgMethanospirillum_008	R1-050	0.324097	Methanospirillum sp. 08
937	AgMethanospirillum_008	R1-069	0.498849	Methanospirillum sp. 08
938	AgMethanospirillum_008	R1-083	0.362919	Methanospirillum sp. 08
939	AgMethanospirillum_008	R1-114	0.214232	Methanospirillum sp. 08
940	AgMethanospirillum_008	R1-125	0.0863124	Methanospirillum sp. 08
941	AgMethanospirillum_008	R1-128	0.0699209	Methanospirillum sp. 08
942	AgMethanospirillum_008	R1-135	0.0517392	Methanospirillum sp. 08
943	AgMethanospirillum_008	R1-140	0.0522975	Methanospirillum sp. 08
944	AgMethanospirillum_008	R1-161	0.0487727	Methanospirillum sp. 08
945	AgMethanospirillum_008	R2-020	0.168391	Methanospirillum sp. 08
946	AgMethanospirillum_008	R2-030	0.227042	Methanospirillum sp. 08
947	AgMethanospirillum_008	R2-034	0.398813	Methanospirillum sp. 08
948	AgMethanospirillum_008	R2-050	0.320814	Methanospirillum sp. 08
949	AgMethanospirillum_008	R2-083	0.127894	Methanospirillum sp. 08
950	AgMethanospirillum_008	R2-114	0.0430394	Methanospirillum sp. 08
951	AgMethanospirillum_008	R2-125	0.00988017	Methanospirillum sp. 08
952	AgMethanospirillum_008	R2-128	0.00673658	Methanospirillum sp. 08
953	AgMethanospirillum_008	R2-135	0.00390199	Methanospirillum sp. 08
954	AgMethanospirillum_008	R2-140	0.00457638	Methanospirillum sp. 08
955	AgMethanospirillum_008	R2-161	0.0018189	Methanospirillum sp. 08
956	AgMethanospirillum_008	R3-020	0.178395	Methanospirillum sp. 08
957	AgMethanospirillum_008	R3-030	0.32014	Methanospirillum sp. 08
958	AgMethanospirillum_008	R3-034	0.347318	Methanospirillum sp. 08
959	AgMethanospirillum_008	R3-050	0.366304	Methanospirillum sp. 08
960	AgMethanospirillum_008	R3-069	0.234015	Methanospirillum sp. 08
961	AgMethanospirillum_008	R3-083	0.150609	Methanospirillum sp. 08
962	AgMethanospirillum_008	R3-114	0.0134516	Methanospirillum sp. 08
963	AgMethanospirillum_008	R3-125	0.00601716	Methanospirillum sp. 08
964	AgMethanospirillum_008	R3-128	0.00411184	Methanospirillum sp. 08
965	AgMethanospirillum_008	R3-135	0.002599	Methanospirillum sp. 08
966	AgMethanospirillum_008	R3-140	0.00259436	Methanospirillum sp. 08
967	AgMethanospirillum_008	R3-161	0.00259665	Methanospirillum sp. 08
968	AgMethanospirillum_008	R4-020	0.167607	Methanospirillum sp. 08
969	AgMethanospirillum_008	R4-030	0.238126	Methanospirillum sp. 08
970	AgMethanospirillum_008	R4-034	0.333999	Methanospirillum sp. 08
971	AgMethanospirillum_008	R4-050	0.475347	Methanospirillum sp. 08
972	AgMethanospirillum_008	R4-069	0.272168	Methanospirillum sp. 08
973	AgMethanospirillum_008	R4-083	0.0688558	Methanospirillum sp. 08
974	AgMethanospirillum_008	R4-114	0.00626532	Methanospirillum sp. 08
975	AgMethanospirillum_008	R4-125	0.00299196	Methanospirillum sp. 08
976	AgMethanospirillum_008	R4-128	0.00238296	Methanospirillum sp. 08
977	AgMethanospirillum_008	R4-135	0.0015129	Methanospirillum sp. 08
978	AgMethanospirillum_008	R4-140	0.00149661	Methanospirillum sp. 08
979	AgMethanospirillum_008	R4-161	0.00237044	Methanospirillum sp. 08
980	BoBacteroidales_105	R1-008	0.00294478	Bacteroidales sp. 105
981	BoBacteroidales_105	R1-008b	0.00425831	Bacteroidales sp. 105
982	BoBacteroidales_105	R1-020	0.00793059	Bacteroidales sp. 105
983	BoBacteroidales_105	R1-030	0.0139487	Bacteroidales sp. 105
984	BoBacteroidales_105	R1-034	0.0168267	Bacteroidales sp. 105
985	BoBacteroidales_105	R1-050	0.0104051	Bacteroidales sp. 105
986	BoBacteroidales_105	R1-069	0.00865569	Bacteroidales sp. 105
987	BoBacteroidales_105	R1-083	0.0149029	Bacteroidales sp. 105
988	BoBacteroidales_105	R1-114	0.012501	Bacteroidales sp. 105
989	BoBacteroidales_105	R1-125	0.00339145	Bacteroidales sp. 105
990	BoBacteroidales_105	R1-128	0.00877715	Bacteroidales sp. 105
991	BoBacteroidales_105	R1-135	0.0157096	Bacteroidales sp. 105
992	BoBacteroidales_105	R1-140	0.0150415	Bacteroidales sp. 105
993	BoBacteroidales_105	R1-161	0.0026108	Bacteroidales sp. 105
994	BoBacteroidales_105	R2-020	0.00816097	Bacteroidales sp. 105
995	BoBacteroidales_105	R2-030	0.0363722	Bacteroidales sp. 105
996	BoBacteroidales_105	R2-034	0.0927965	Bacteroidales sp. 105
997	BoBacteroidales_105	R2-050	0.0496825	Bacteroidales sp. 105
998	BoBacteroidales_105	R2-083	0.00469307	Bacteroidales sp. 105
999	BoBacteroidales_105	R2-114	0.0079766	Bacteroidales sp. 105
1000	BoBacteroidales_105	R2-125	0.00600509	Bacteroidales sp. 105
1001	BoBacteroidales_105	R2-128	0.0126276	Bacteroidales sp. 105
1002	BoBacteroidales_105	R2-135	0.0192691	Bacteroidales sp. 105
1003	BoBacteroidales_105	R2-140	0.0143362	Bacteroidales sp. 105
1004	BoBacteroidales_105	R2-161	0.00522933	Bacteroidales sp. 105
1005	BoBacteroidales_105	R3-020	0.00850368	Bacteroidales sp. 105
1006	BoBacteroidales_105	R3-030	0.0330809	Bacteroidales sp. 105
1007	BoBacteroidales_105	R3-034	0.0800579	Bacteroidales sp. 105
1008	BoBacteroidales_105	R3-050	0.0950706	Bacteroidales sp. 105
1009	BoBacteroidales_105	R3-069	0.230876	Bacteroidales sp. 105
1010	BoBacteroidales_105	R3-083	0.4879	Bacteroidales sp. 105
1011	BoBacteroidales_105	R3-114	0.0256696	Bacteroidales sp. 105
1012	BoBacteroidales_105	R3-125	0.00925219	Bacteroidales sp. 105
1013	BoBacteroidales_105	R3-128	0.0212801	Bacteroidales sp. 105
1014	BoBacteroidales_105	R3-135	0.0287608	Bacteroidales sp. 105
1015	BoBacteroidales_105	R3-140	0.0350824	Bacteroidales sp. 105
1016	BoBacteroidales_105	R3-161	0.0232819	Bacteroidales sp. 105
1017	BoBacteroidales_105	R4-020	0.00680639	Bacteroidales sp. 105
1018	BoBacteroidales_105	R4-030	0.0195969	Bacteroidales sp. 105
1019	BoBacteroidales_105	R4-034	0.0557836	Bacteroidales sp. 105
1020	BoBacteroidales_105	R4-050	0.378196	Bacteroidales sp. 105
1021	BoBacteroidales_105	R4-069	1.1815	Bacteroidales sp. 105
1022	BoBacteroidales_105	R4-083	2.30253	Bacteroidales sp. 105
1023	BoBacteroidales_105	R4-114	0.392022	Bacteroidales sp. 105
1024	BoBacteroidales_105	R4-125	0.166956	Bacteroidales sp. 105
1025	BoBacteroidales_105	R4-128	0.194547	Bacteroidales sp. 105
1026	BoBacteroidales_105	R4-135	0.261391	Bacteroidales sp. 105
1027	BoBacteroidales_105	R4-140	0.243219	Bacteroidales sp. 105
1028	BoBacteroidales_105	R4-161	0.172891	Bacteroidales sp. 105
1029	BcOlb16_100	R1-008	0.415759	Olb16 sp. 100
1030	BcOlb16_100	R1-008b	0.342764	Olb16 sp. 100
1031	BcOlb16_100	R1-020	0.00112491	Olb16 sp. 100
1032	BcOlb16_100	R1-030	0.00497514	Olb16 sp. 100
1033	BcOlb16_100	R1-034	0.00712561	Olb16 sp. 100
1034	BcOlb16_100	R1-050	0.0529125	Olb16 sp. 100
1035	BcOlb16_100	R1-069	0.178224	Olb16 sp. 100
1036	BcOlb16_100	R1-083	0.338247	Olb16 sp. 100
1037	BcOlb16_100	R1-114	0.499523	Olb16 sp. 100
1038	BcOlb16_100	R1-125	0.938244	Olb16 sp. 100
1039	BcOlb16_100	R1-128	0.756955	Olb16 sp. 100
1040	BcOlb16_100	R1-135	0.756139	Olb16 sp. 100
1041	BcOlb16_100	R1-140	0.7035	Olb16 sp. 100
1042	BcOlb16_100	R1-161	0.64831	Olb16 sp. 100
1043	BcOlb16_100	R2-020	0.00137363	Olb16 sp. 100
1044	BcOlb16_100	R2-030	0.00404924	Olb16 sp. 100
1045	BcOlb16_100	R2-034	0.00629129	Olb16 sp. 100
1046	BcOlb16_100	R2-050	0.0448498	Olb16 sp. 100
1047	BcOlb16_100	R2-083	0.229074	Olb16 sp. 100
1048	BcOlb16_100	R2-114	0.464233	Olb16 sp. 100
1049	BcOlb16_100	R2-125	0.610389	Olb16 sp. 100
1050	BcOlb16_100	R2-128	0.571229	Olb16 sp. 100
1051	BcOlb16_100	R2-135	0.58619	Olb16 sp. 100
1052	BcOlb16_100	R2-140	0.662921	Olb16 sp. 100
1053	BcOlb16_100	R2-161	0.673169	Olb16 sp. 100
1054	BcOlb16_100	R3-020	0.00218276	Olb16 sp. 100
1055	BcOlb16_100	R3-030	0.00372339	Olb16 sp. 100
1056	BcOlb16_100	R3-034	0.00614579	Olb16 sp. 100
1057	BcOlb16_100	R3-050	0.0302991	Olb16 sp. 100
1058	BcOlb16_100	R3-069	0.125355	Olb16 sp. 100
1059	BcOlb16_100	R3-083	0.141125	Olb16 sp. 100
1060	BcOlb16_100	R3-114	0.239132	Olb16 sp. 100
1061	BcOlb16_100	R3-125	0.477361	Olb16 sp. 100
1062	BcOlb16_100	R3-128	0.367583	Olb16 sp. 100
1063	BcOlb16_100	R3-135	0.447028	Olb16 sp. 100
1064	BcOlb16_100	R3-140	0.452088	Olb16 sp. 100
1065	BcOlb16_100	R3-161	0.564574	Olb16 sp. 100
1066	BcOlb16_100	R4-020	0.00122893	Olb16 sp. 100
1067	BcOlb16_100	R4-030	0.00247835	Olb16 sp. 100
1068	BcOlb16_100	R4-034	0.00510809	Olb16 sp. 100
1069	BcOlb16_100	R4-050	0.0197404	Olb16 sp. 100
1070	BcOlb16_100	R4-069	0.0541174	Olb16 sp. 100
1071	BcOlb16_100	R4-083	0.0723955	Olb16 sp. 100
1072	BcOlb16_100	R4-114	0.0802488	Olb16 sp. 100
1073	BcOlb16_100	R4-125	0.136729	Olb16 sp. 100
1074	BcOlb16_100	R4-128	0.117824	Olb16 sp. 100
1075	BcOlb16_100	R4-135	0.163639	Olb16 sp. 100
1076	BcOlb16_100	R4-140	0.161876	Olb16 sp. 100
1077	BcOlb16_100	R4-161	0.351385	Olb16 sp. 100
1078	BgSyntrophosphaera_123	R1-008	3.09769	Syntrophosphaera sp. 123
1079	BgSyntrophosphaera_123	R1-008b	4.65667	Syntrophosphaera sp. 123
1080	BgSyntrophosphaera_123	R1-020	0.0018561	Syntrophosphaera sp. 123
1081	BgSyntrophosphaera_123	R1-030	0.00466991	Syntrophosphaera sp. 123
1082	BgSyntrophosphaera_123	R1-034	0.00420669	Syntrophosphaera sp. 123
1083	BgSyntrophosphaera_123	R1-050	0.00375413	Syntrophosphaera sp. 123
1084	BgSyntrophosphaera_123	R1-069	0.0318331	Syntrophosphaera sp. 123
1085	BgSyntrophosphaera_123	R1-083	0.121637	Syntrophosphaera sp. 123
1086	BgSyntrophosphaera_123	R1-114	0.53661	Syntrophosphaera sp. 123
1087	BgSyntrophosphaera_123	R1-125	1.2315	Syntrophosphaera sp. 123
1088	BgSyntrophosphaera_123	R1-128	1.16392	Syntrophosphaera sp. 123
1089	BgSyntrophosphaera_123	R1-135	1.90146	Syntrophosphaera sp. 123
1090	BgSyntrophosphaera_123	R1-140	2.58037	Syntrophosphaera sp. 123
1091	BgSyntrophosphaera_123	R1-161	8.2651	Syntrophosphaera sp. 123
1092	BgSyntrophosphaera_123	R2-020	0.00294926	Syntrophosphaera sp. 123
1093	BgSyntrophosphaera_123	R2-030	0.0043334	Syntrophosphaera sp. 123
1094	BgSyntrophosphaera_123	R2-034	0.00581261	Syntrophosphaera sp. 123
1095	BgSyntrophosphaera_123	R2-050	0.00582641	Syntrophosphaera sp. 123
1096	BgSyntrophosphaera_123	R2-083	0.0994734	Syntrophosphaera sp. 123
1097	BgSyntrophosphaera_123	R2-114	0.744858	Syntrophosphaera sp. 123
1098	BgSyntrophosphaera_123	R2-125	1.29287	Syntrophosphaera sp. 123
1099	BgSyntrophosphaera_123	R2-128	1.27682	Syntrophosphaera sp. 123
1100	BgSyntrophosphaera_123	R2-135	1.32094	Syntrophosphaera sp. 123
1101	BgSyntrophosphaera_123	R2-140	1.34083	Syntrophosphaera sp. 123
1102	BgSyntrophosphaera_123	R2-161	1.49051	Syntrophosphaera sp. 123
1103	BgSyntrophosphaera_123	R3-020	0.00291035	Syntrophosphaera sp. 123
1104	BgSyntrophosphaera_123	R3-030	0.00458264	Syntrophosphaera sp. 123
1105	BgSyntrophosphaera_123	R3-034	0.00432482	Syntrophosphaera sp. 123
1106	BgSyntrophosphaera_123	R3-050	0.00254472	Syntrophosphaera sp. 123
1107	BgSyntrophosphaera_123	R3-069	0.0512172	Syntrophosphaera sp. 123
1108	BgSyntrophosphaera_123	R3-083	0.0970267	Syntrophosphaera sp. 123
1109	BgSyntrophosphaera_123	R3-114	0.540765	Syntrophosphaera sp. 123
1110	BgSyntrophosphaera_123	R3-125	0.812284	Syntrophosphaera sp. 123
1111	BgSyntrophosphaera_123	R3-128	0.708332	Syntrophosphaera sp. 123
1112	BgSyntrophosphaera_123	R3-135	0.673979	Syntrophosphaera sp. 123
1113	BgSyntrophosphaera_123	R3-140	0.776233	Syntrophosphaera sp. 123
1114	BgSyntrophosphaera_123	R3-161	0.668836	Syntrophosphaera sp. 123
1115	BgSyntrophosphaera_123	R4-020	0.00259966	Syntrophosphaera sp. 123
1116	BgSyntrophosphaera_123	R4-030	0.0026061	Syntrophosphaera sp. 123
1117	BgSyntrophosphaera_123	R4-034	0.00335134	Syntrophosphaera sp. 123
1118	BgSyntrophosphaera_123	R4-050	0.00239198	Syntrophosphaera sp. 123
1119	BgSyntrophosphaera_123	R4-069	0.00251958	Syntrophosphaera sp. 123
1120	BgSyntrophosphaera_123	R4-083	0.0067704	Syntrophosphaera sp. 123
1121	BgSyntrophosphaera_123	R4-114	0.0120329	Syntrophosphaera sp. 123
1122	BgSyntrophosphaera_123	R4-125	0.00504125	Syntrophosphaera sp. 123
1123	BgSyntrophosphaera_123	R4-128	0.00391049	Syntrophosphaera sp. 123
1124	BgSyntrophosphaera_123	R4-135	0.00332837	Syntrophosphaera sp. 123
1125	BgSyntrophosphaera_123	R4-140	0.00266962	Syntrophosphaera sp. 123
1126	BgSyntrophosphaera_123	R4-161	0.00172395	Syntrophosphaera sp. 123
1127	BgGordonia_069	R1-008	1.53303	Gordonia sp. 69
1128	BgGordonia_069	R1-008b	1.03387	Gordonia sp. 69
1129	BgGordonia_069	R1-020	1.53375	Gordonia sp. 69
1130	BgGordonia_069	R1-030	1.04417	Gordonia sp. 69
1131	BgGordonia_069	R1-034	1.15907	Gordonia sp. 69
1132	BgGordonia_069	R1-050	0.6121	Gordonia sp. 69
1133	BgGordonia_069	R1-069	1.43739	Gordonia sp. 69
1134	BgGordonia_069	R1-083	0.777251	Gordonia sp. 69
1135	BgGordonia_069	R1-114	0.725766	Gordonia sp. 69
1136	BgGordonia_069	R1-125	0.912096	Gordonia sp. 69
1137	BgGordonia_069	R1-128	0.450029	Gordonia sp. 69
1138	BgGordonia_069	R1-135	0.325064	Gordonia sp. 69
1139	BgGordonia_069	R1-140	0.23384	Gordonia sp. 69
1140	BgGordonia_069	R1-161	0.504224	Gordonia sp. 69
1141	BgGordonia_069	R2-020	1.38385	Gordonia sp. 69
1142	BgGordonia_069	R2-030	0.600816	Gordonia sp. 69
1143	BgGordonia_069	R2-034	0.533973	Gordonia sp. 69
1144	BgGordonia_069	R2-050	0.348094	Gordonia sp. 69
1145	BgGordonia_069	R2-083	0.453423	Gordonia sp. 69
1146	BgGordonia_069	R2-114	0.41816	Gordonia sp. 69
1147	BgGordonia_069	R2-125	0.471939	Gordonia sp. 69
1148	BgGordonia_069	R2-128	0.263178	Gordonia sp. 69
1149	BgGordonia_069	R2-135	0.163426	Gordonia sp. 69
1150	BgGordonia_069	R2-140	0.167645	Gordonia sp. 69
1151	BgGordonia_069	R2-161	0.0884691	Gordonia sp. 69
1152	BgGordonia_069	R3-020	1.21562	Gordonia sp. 69
1153	BgGordonia_069	R3-030	0.488481	Gordonia sp. 69
1154	BgGordonia_069	R3-034	0.539724	Gordonia sp. 69
1155	BgGordonia_069	R3-050	0.295662	Gordonia sp. 69
1156	BgGordonia_069	R3-069	0.586361	Gordonia sp. 69
1157	BgGordonia_069	R3-083	0.420256	Gordonia sp. 69
1158	BgGordonia_069	R3-114	0.201098	Gordonia sp. 69
1159	BgGordonia_069	R3-125	0.294776	Gordonia sp. 69
1160	BgGordonia_069	R3-128	0.23571	Gordonia sp. 69
1161	BgGordonia_069	R3-135	0.161074	Gordonia sp. 69
1162	BgGordonia_069	R3-140	0.114102	Gordonia sp. 69
1163	BgGordonia_069	R3-161	0.0933915	Gordonia sp. 69
1164	BgGordonia_069	R4-020	1.95802	Gordonia sp. 69
1165	BgGordonia_069	R4-030	0.640054	Gordonia sp. 69
1166	BgGordonia_069	R4-034	0.533025	Gordonia sp. 69
1167	BgGordonia_069	R4-050	0.165309	Gordonia sp. 69
1168	BgGordonia_069	R4-069	0.451353	Gordonia sp. 69
1169	BgGordonia_069	R4-083	0.317928	Gordonia sp. 69
1170	BgGordonia_069	R4-114	0.198207	Gordonia sp. 69
1171	BgGordonia_069	R4-125	0.22702	Gordonia sp. 69
1172	BgGordonia_069	R4-128	0.154566	Gordonia sp. 69
1173	BgGordonia_069	R4-135	0.102026	Gordonia sp. 69
1174	BgGordonia_069	R4-140	0.0731112	Gordonia sp. 69
1175	BgGordonia_069	R4-161	0.0685703	Gordonia sp. 69
1176	BfChitinispirillaceae_120	R1-008	0.0553509	Chitinispirillaceae sp. 120
1177	BfChitinispirillaceae_120	R1-008b	0.0768894	Chitinispirillaceae sp. 120
1178	BfChitinispirillaceae_120	R1-020	0.135945	Chitinispirillaceae sp. 120
1179	BfChitinispirillaceae_120	R1-030	0.174771	Chitinispirillaceae sp. 120
1180	BfChitinispirillaceae_120	R1-034	0.287858	Chitinispirillaceae sp. 120
1181	BfChitinispirillaceae_120	R1-050	0.174138	Chitinispirillaceae sp. 120
1182	BfChitinispirillaceae_120	R1-069	0.134267	Chitinispirillaceae sp. 120
1183	BfChitinispirillaceae_120	R1-083	0.150638	Chitinispirillaceae sp. 120
1184	BfChitinispirillaceae_120	R1-114	0.109028	Chitinispirillaceae sp. 120
1185	BfChitinispirillaceae_120	R1-125	0.138473	Chitinispirillaceae sp. 120
1186	BfChitinispirillaceae_120	R1-128	0.0828472	Chitinispirillaceae sp. 120
1187	BfChitinispirillaceae_120	R1-135	0.0614439	Chitinispirillaceae sp. 120
1188	BfChitinispirillaceae_120	R1-140	0.0752613	Chitinispirillaceae sp. 120
1189	BfChitinispirillaceae_120	R1-161	0.112983	Chitinispirillaceae sp. 120
1190	BfChitinispirillaceae_120	R2-020	0.0903767	Chitinispirillaceae sp. 120
1191	BfChitinispirillaceae_120	R2-030	0.0538834	Chitinispirillaceae sp. 120
1192	BfChitinispirillaceae_120	R2-034	0.129006	Chitinispirillaceae sp. 120
1193	BfChitinispirillaceae_120	R2-050	0.118967	Chitinispirillaceae sp. 120
1194	BfChitinispirillaceae_120	R2-083	0.0519848	Chitinispirillaceae sp. 120
1195	BfChitinispirillaceae_120	R2-114	0.127748	Chitinispirillaceae sp. 120
1196	BfChitinispirillaceae_120	R2-125	0.0785538	Chitinispirillaceae sp. 120
1197	BfChitinispirillaceae_120	R2-128	0.066182	Chitinispirillaceae sp. 120
1198	BfChitinispirillaceae_120	R2-135	0.131247	Chitinispirillaceae sp. 120
1199	BfChitinispirillaceae_120	R2-140	0.0382921	Chitinispirillaceae sp. 120
1200	BfChitinispirillaceae_120	R2-161	0.0791725	Chitinispirillaceae sp. 120
1201	BfChitinispirillaceae_120	R3-020	0.123235	Chitinispirillaceae sp. 120
1202	BfChitinispirillaceae_120	R3-030	0.101964	Chitinispirillaceae sp. 120
1203	BfChitinispirillaceae_120	R3-034	0.128899	Chitinispirillaceae sp. 120
1204	BfChitinispirillaceae_120	R3-050	0.0769183	Chitinispirillaceae sp. 120
1205	BfChitinispirillaceae_120	R3-069	0.042934	Chitinispirillaceae sp. 120
1206	BfChitinispirillaceae_120	R3-083	0.0450292	Chitinispirillaceae sp. 120
1207	BfChitinispirillaceae_120	R3-114	0.0697543	Chitinispirillaceae sp. 120
1208	BfChitinispirillaceae_120	R3-125	0.0642477	Chitinispirillaceae sp. 120
1209	BfChitinispirillaceae_120	R3-128	0.0406378	Chitinispirillaceae sp. 120
1210	BfChitinispirillaceae_120	R3-135	0.0523881	Chitinispirillaceae sp. 120
1211	BfChitinispirillaceae_120	R3-140	0.0500293	Chitinispirillaceae sp. 120
1212	BfChitinispirillaceae_120	R3-161	0.0464537	Chitinispirillaceae sp. 120
1213	BfChitinispirillaceae_120	R4-020	0.0724597	Chitinispirillaceae sp. 120
1214	BfChitinispirillaceae_120	R4-030	0.1196	Chitinispirillaceae sp. 120
1215	BfChitinispirillaceae_120	R4-034	0.164945	Chitinispirillaceae sp. 120
1216	BfChitinispirillaceae_120	R4-050	0.0849021	Chitinispirillaceae sp. 120
1217	BfChitinispirillaceae_120	R4-069	0.0550823	Chitinispirillaceae sp. 120
1218	BfChitinispirillaceae_120	R4-083	0.0275311	Chitinispirillaceae sp. 120
1219	BfChitinispirillaceae_120	R4-114	0.0385873	Chitinispirillaceae sp. 120
1220	BfChitinispirillaceae_120	R4-125	0.0355961	Chitinispirillaceae sp. 120
1221	BfChitinispirillaceae_120	R4-128	0.0341557	Chitinispirillaceae sp. 120
1222	BfChitinispirillaceae_120	R4-135	0.0224665	Chitinispirillaceae sp. 120
1223	BfChitinispirillaceae_120	R4-140	0.0243906	Chitinispirillaceae sp. 120
1224	BfChitinispirillaceae_120	R4-161	0.0357289	Chitinispirillaceae sp. 120
1225	BfRuminococcaceae_046	R1-008	0.327634	Ruminococcaceae sp. 46
1226	BfRuminococcaceae_046	R1-008b	0.67869	Ruminococcaceae sp. 46
1227	BfRuminococcaceae_046	R1-020	0.00129364	Ruminococcaceae sp. 46
1228	BfRuminococcaceae_046	R1-030	0.000427312	Ruminococcaceae sp. 46
1229	BfRuminococcaceae_046	R1-034	0.000858508	Ruminococcaceae sp. 46
1230	BfRuminococcaceae_046	R1-050	0.00159624	Ruminococcaceae sp. 46
1231	BfRuminococcaceae_046	R1-069	0.000469284	Ruminococcaceae sp. 46
1232	BfRuminococcaceae_046	R1-083	0.00130257	Ruminococcaceae sp. 46
1233	BfRuminococcaceae_046	R1-114	0.0336545	Ruminococcaceae sp. 46
1234	BfRuminococcaceae_046	R1-125	0.0273012	Ruminococcaceae sp. 46
1235	BfRuminococcaceae_046	R1-128	0.0447065	Ruminococcaceae sp. 46
1236	BfRuminococcaceae_046	R1-135	0.0548413	Ruminococcaceae sp. 46
1237	BfRuminococcaceae_046	R1-140	0.0917748	Ruminococcaceae sp. 46
1238	BfRuminococcaceae_046	R1-161	0.997362	Ruminococcaceae sp. 46
1239	BfRuminococcaceae_046	R2-020	0.00109082	Ruminococcaceae sp. 46
1240	BfRuminococcaceae_046	R2-030	0.000319677	Ruminococcaceae sp. 46
1241	BfRuminococcaceae_046	R2-034	0.000205151	Ruminococcaceae sp. 46
1242	BfRuminococcaceae_046	R2-050	0.000180664	Ruminococcaceae sp. 46
1243	BfRuminococcaceae_046	R2-083	0.000328187	Ruminococcaceae sp. 46
1244	BfRuminococcaceae_046	R2-114	0.00259362	Ruminococcaceae sp. 46
1245	BfRuminococcaceae_046	R2-125	0.00266893	Ruminococcaceae sp. 46
1246	BfRuminococcaceae_046	R2-128	0.0029314	Ruminococcaceae sp. 46
1247	BfRuminococcaceae_046	R2-135	0.00197508	Ruminococcaceae sp. 46
1248	BfRuminococcaceae_046	R2-140	0.00247498	Ruminococcaceae sp. 46
1249	BfRuminococcaceae_046	R2-161	0.359434	Ruminococcaceae sp. 46
1250	BfRuminococcaceae_046	R3-020	0.000954959	Ruminococcaceae sp. 46
1251	BfRuminococcaceae_046	R3-030	0.000608632	Ruminococcaceae sp. 46
1252	BfRuminococcaceae_046	R3-034	0.000422726	Ruminococcaceae sp. 46
1253	BfRuminococcaceae_046	R3-050	0.00108575	Ruminococcaceae sp. 46
1254	BfRuminococcaceae_046	R3-069	0.00128622	Ruminococcaceae sp. 46
1255	BfRuminococcaceae_046	R3-083	0.00108171	Ruminococcaceae sp. 46
1256	BfRuminococcaceae_046	R3-114	0.0382107	Ruminococcaceae sp. 46
1257	BfRuminococcaceae_046	R3-125	0.0252332	Ruminococcaceae sp. 46
1258	BfRuminococcaceae_046	R3-128	0.00413854	Ruminococcaceae sp. 46
1259	BfRuminococcaceae_046	R3-135	0.0564048	Ruminococcaceae sp. 46
1260	BfRuminococcaceae_046	R3-140	0.0155662	Ruminococcaceae sp. 46
1261	BfRuminococcaceae_046	R3-161	0.376493	Ruminococcaceae sp. 46
1262	BfRuminococcaceae_046	R4-020	0.00179613	Ruminococcaceae sp. 46
1263	BfRuminococcaceae_046	R4-030	0.0003577	Ruminococcaceae sp. 46
1264	BfRuminococcaceae_046	R4-034	0.000324323	Ruminococcaceae sp. 46
1265	BfRuminococcaceae_046	R4-050	0.000578281	Ruminococcaceae sp. 46
1266	BfRuminococcaceae_046	R4-069	0.00452988	Ruminococcaceae sp. 46
1267	BfRuminococcaceae_046	R4-083	0.00486008	Ruminococcaceae sp. 46
1268	BfRuminococcaceae_046	R4-114	0.0322927	Ruminococcaceae sp. 46
1269	BfRuminococcaceae_046	R4-125	0.00391414	Ruminococcaceae sp. 46
1270	BfRuminococcaceae_046	R4-128	0.00162937	Ruminococcaceae sp. 46
1271	BfRuminococcaceae_046	R4-135	0.0245467	Ruminococcaceae sp. 46
1272	BfRuminococcaceae_046	R4-140	0.00448982	Ruminococcaceae sp. 46
1273	BfRuminococcaceae_046	R4-161	0.00228424	Ruminococcaceae sp. 46
1274	BfSynergistaceae_041	R1-008	0.103067	Synergistaceae sp. 41
1275	BfSynergistaceae_041	R1-008b	0.131048	Synergistaceae sp. 41
1276	BfSynergistaceae_041	R1-020	0.162436	Synergistaceae sp. 41
1277	BfSynergistaceae_041	R1-030	0.107957	Synergistaceae sp. 41
1278	BfSynergistaceae_041	R1-034	0.0891989	Synergistaceae sp. 41
1279	BfSynergistaceae_041	R1-050	0.0331664	Synergistaceae sp. 41
1280	BfSynergistaceae_041	R1-069	0.0194492	Synergistaceae sp. 41
1281	BfSynergistaceae_041	R1-083	0.021684	Synergistaceae sp. 41
1282	BfSynergistaceae_041	R1-114	0.0107606	Synergistaceae sp. 41
1283	BfSynergistaceae_041	R1-125	0.00827514	Synergistaceae sp. 41
1284	BfSynergistaceae_041	R1-128	0.00943829	Synergistaceae sp. 41
1285	BfSynergistaceae_041	R1-135	0.00677334	Synergistaceae sp. 41
1286	BfSynergistaceae_041	R1-140	0.00639667	Synergistaceae sp. 41
1287	BfSynergistaceae_041	R1-161	0.0513457	Synergistaceae sp. 41
1288	BfSynergistaceae_041	R2-020	0.143059	Synergistaceae sp. 41
1289	BfSynergistaceae_041	R2-030	0.0607031	Synergistaceae sp. 41
1290	BfSynergistaceae_041	R2-034	0.0598698	Synergistaceae sp. 41
1291	BfSynergistaceae_041	R2-050	0.0239831	Synergistaceae sp. 41
1292	BfSynergistaceae_041	R2-083	0.0103051	Synergistaceae sp. 41
1293	BfSynergistaceae_041	R2-114	0.0039149	Synergistaceae sp. 41
1294	BfSynergistaceae_041	R2-125	0.0035158	Synergistaceae sp. 41
1295	BfSynergistaceae_041	R2-128	0.00295959	Synergistaceae sp. 41
1296	BfSynergistaceae_041	R2-135	0.00363704	Synergistaceae sp. 41
1297	BfSynergistaceae_041	R2-140	0.00602401	Synergistaceae sp. 41
1298	BfSynergistaceae_041	R2-161	0.00378937	Synergistaceae sp. 41
1299	BfSynergistaceae_041	R3-020	0.16489	Synergistaceae sp. 41
1300	BfSynergistaceae_041	R3-030	0.0675939	Synergistaceae sp. 41
1301	BfSynergistaceae_041	R3-034	0.0584338	Synergistaceae sp. 41
1302	BfSynergistaceae_041	R3-050	0.0241579	Synergistaceae sp. 41
1303	BfSynergistaceae_041	R3-069	0.00987816	Synergistaceae sp. 41
1304	BfSynergistaceae_041	R3-083	0.00867882	Synergistaceae sp. 41
1305	BfSynergistaceae_041	R3-114	0.00422931	Synergistaceae sp. 41
1306	BfSynergistaceae_041	R3-125	0.00637301	Synergistaceae sp. 41
1307	BfSynergistaceae_041	R3-128	0.00590076	Synergistaceae sp. 41
1308	BfSynergistaceae_041	R3-135	0.00642232	Synergistaceae sp. 41
1309	BfSynergistaceae_041	R3-140	0.00641058	Synergistaceae sp. 41
1310	BfSynergistaceae_041	R3-161	0.00657965	Synergistaceae sp. 41
1311	BfSynergistaceae_041	R4-020	0.190673	Synergistaceae sp. 41
1312	BfSynergistaceae_041	R4-030	0.0679375	Synergistaceae sp. 41
1313	BfSynergistaceae_041	R4-034	0.06927	Synergistaceae sp. 41
1314	BfSynergistaceae_041	R4-050	0.0241301	Synergistaceae sp. 41
1315	BfSynergistaceae_041	R4-069	0.0092474	Synergistaceae sp. 41
1316	BfSynergistaceae_041	R4-083	0.00561859	Synergistaceae sp. 41
1317	BfSynergistaceae_041	R4-114	0.00459652	Synergistaceae sp. 41
1318	BfSynergistaceae_041	R4-125	0.00645526	Synergistaceae sp. 41
1319	BfSynergistaceae_041	R4-128	0.00586574	Synergistaceae sp. 41
1320	BfSynergistaceae_041	R4-135	0.00625961	Synergistaceae sp. 41
1321	BfSynergistaceae_041	R4-140	0.00582463	Synergistaceae sp. 41
1322	BfSynergistaceae_041	R4-161	0.00635708	Synergistaceae sp. 41
1323	BgSyntrophomonas_a_066	R1-008	0.0904701	Syntrophomonas sp. a sp. 66
1324	BgSyntrophomonas_a_066	R1-008b	0.0925432	Syntrophomonas sp. a sp. 66
1325	BgSyntrophomonas_a_066	R1-020	0.0225544	Syntrophomonas sp. a sp. 66
1326	BgSyntrophomonas_a_066	R1-030	0.290786	Syntrophomonas sp. a sp. 66
1327	BgSyntrophomonas_a_066	R1-034	0.59134	Syntrophomonas sp. a sp. 66
1328	BgSyntrophomonas_a_066	R1-050	0.641838	Syntrophomonas sp. a sp. 66
1329	BgSyntrophomonas_a_066	R1-069	0.23738	Syntrophomonas sp. a sp. 66
1330	BgSyntrophomonas_a_066	R1-083	0.210748	Syntrophomonas sp. a sp. 66
1331	BgSyntrophomonas_a_066	R1-114	0.294483	Syntrophomonas sp. a sp. 66
1332	BgSyntrophomonas_a_066	R1-125	0.250798	Syntrophomonas sp. a sp. 66
1333	BgSyntrophomonas_a_066	R1-128	0.144333	Syntrophomonas sp. a sp. 66
1334	BgSyntrophomonas_a_066	R1-135	0.137459	Syntrophomonas sp. a sp. 66
1335	BgSyntrophomonas_a_066	R1-140	0.100393	Syntrophomonas sp. a sp. 66
1336	BgSyntrophomonas_a_066	R1-161	0.161491	Syntrophomonas sp. a sp. 66
1337	BgSyntrophomonas_a_066	R2-020	0.0216549	Syntrophomonas sp. a sp. 66
1338	BgSyntrophomonas_a_066	R2-030	0.123964	Syntrophomonas sp. a sp. 66
1339	BgSyntrophomonas_a_066	R2-034	0.276372	Syntrophomonas sp. a sp. 66
1340	BgSyntrophomonas_a_066	R2-050	0.426908	Syntrophomonas sp. a sp. 66
1341	BgSyntrophomonas_a_066	R2-083	0.0990139	Syntrophomonas sp. a sp. 66
1342	BgSyntrophomonas_a_066	R2-114	0.194595	Syntrophomonas sp. a sp. 66
1343	BgSyntrophomonas_a_066	R2-125	0.108451	Syntrophomonas sp. a sp. 66
1344	BgSyntrophomonas_a_066	R2-128	0.105925	Syntrophomonas sp. a sp. 66
1345	BgSyntrophomonas_a_066	R2-135	0.0913595	Syntrophomonas sp. a sp. 66
1346	BgSyntrophomonas_a_066	R2-140	0.11044	Syntrophomonas sp. a sp. 66
1347	BgSyntrophomonas_a_066	R2-161	0.0952394	Syntrophomonas sp. a sp. 66
1348	BgSyntrophomonas_a_066	R3-020	0.0286488	Syntrophomonas sp. a sp. 66
1349	BgSyntrophomonas_a_066	R3-030	0.180406	Syntrophomonas sp. a sp. 66
1350	BgSyntrophomonas_a_066	R3-034	0.268139	Syntrophomonas sp. a sp. 66
1351	BgSyntrophomonas_a_066	R3-050	0.15706	Syntrophomonas sp. a sp. 66
1352	BgSyntrophomonas_a_066	R3-069	0.128931	Syntrophomonas sp. a sp. 66
1353	BgSyntrophomonas_a_066	R3-083	0.0949136	Syntrophomonas sp. a sp. 66
1354	BgSyntrophomonas_a_066	R3-114	0.257489	Syntrophomonas sp. a sp. 66
1355	BgSyntrophomonas_a_066	R3-125	0.363165	Syntrophomonas sp. a sp. 66
1356	BgSyntrophomonas_a_066	R3-128	0.274612	Syntrophomonas sp. a sp. 66
1357	BgSyntrophomonas_a_066	R3-135	0.102585	Syntrophomonas sp. a sp. 66
1358	BgSyntrophomonas_a_066	R3-140	0.0978157	Syntrophomonas sp. a sp. 66
1359	BgSyntrophomonas_a_066	R3-161	0.099619	Syntrophomonas sp. a sp. 66
1360	BgSyntrophomonas_a_066	R4-020	0.0320467	Syntrophomonas sp. a sp. 66
1361	BgSyntrophomonas_a_066	R4-030	0.099313	Syntrophomonas sp. a sp. 66
1362	BgSyntrophomonas_a_066	R4-034	0.197864	Syntrophomonas sp. a sp. 66
1363	BgSyntrophomonas_a_066	R4-050	0.197956	Syntrophomonas sp. a sp. 66
1364	BgSyntrophomonas_a_066	R4-069	0.0821544	Syntrophomonas sp. a sp. 66
1365	BgSyntrophomonas_a_066	R4-083	0.0138498	Syntrophomonas sp. a sp. 66
1366	BgSyntrophomonas_a_066	R4-114	0.059989	Syntrophomonas sp. a sp. 66
1367	BgSyntrophomonas_a_066	R4-125	0.0854348	Syntrophomonas sp. a sp. 66
1368	BgSyntrophomonas_a_066	R4-128	0.0689224	Syntrophomonas sp. a sp. 66
1369	BgSyntrophomonas_a_066	R4-135	0.0519113	Syntrophomonas sp. a sp. 66
1370	BgSyntrophomonas_a_066	R4-140	0.048579	Syntrophomonas sp. a sp. 66
1371	BgSyntrophomonas_a_066	R4-161	0.066286	Syntrophomonas sp. a sp. 66
1372	BoTreponematales_132	R1-008	1.46361	Treponematales sp. 132
1373	BoTreponematales_132	R1-008b	1.88085	Treponematales sp. 132
1374	BoTreponematales_132	R1-020	0.0294725	Treponematales sp. 132
1375	BoTreponematales_132	R1-030	0.0577787	Treponematales sp. 132
1376	BoTreponematales_132	R1-034	0.0830177	Treponematales sp. 132
1377	BoTreponematales_132	R1-050	0.316884	Treponematales sp. 132
1378	BoTreponematales_132	R1-069	1.45872	Treponematales sp. 132
1379	BoTreponematales_132	R1-083	3.00507	Treponematales sp. 132
1380	BoTreponematales_132	R1-114	4.16958	Treponematales sp. 132
1381	BoTreponematales_132	R1-125	3.60294	Treponematales sp. 132
1382	BoTreponematales_132	R1-128	3.29371	Treponematales sp. 132
1383	BoTreponematales_132	R1-135	4.19569	Treponematales sp. 132
1384	BoTreponematales_132	R1-140	5.07724	Treponematales sp. 132
1385	BoTreponematales_132	R1-161	3.09406	Treponematales sp. 132
1386	BoTreponematales_132	R2-020	0.0346235	Treponematales sp. 132
1387	BoTreponematales_132	R2-030	0.0588916	Treponematales sp. 132
1388	BoTreponematales_132	R2-034	0.105208	Treponematales sp. 132
1389	BoTreponematales_132	R2-050	0.353469	Treponematales sp. 132
1390	BoTreponematales_132	R2-083	2.38103	Treponematales sp. 132
1391	BoTreponematales_132	R2-114	3.59623	Treponematales sp. 132
1392	BoTreponematales_132	R2-125	4.67976	Treponematales sp. 132
1393	BoTreponematales_132	R2-128	4.6191	Treponematales sp. 132
1394	BoTreponematales_132	R2-135	5.58772	Treponematales sp. 132
1395	BoTreponematales_132	R2-140	5.06904	Treponematales sp. 132
1396	BoTreponematales_132	R2-161	7.52743	Treponematales sp. 132
1397	BoTreponematales_132	R3-020	0.0311953	Treponematales sp. 132
1398	BoTreponematales_132	R3-030	0.0730716	Treponematales sp. 132
1399	BoTreponematales_132	R3-034	0.0946257	Treponematales sp. 132
1400	BoTreponematales_132	R3-050	0.45296	Treponematales sp. 132
1401	BoTreponematales_132	R3-069	1.79957	Treponematales sp. 132
1402	BoTreponematales_132	R3-083	2.2864	Treponematales sp. 132
1403	BoTreponematales_132	R3-114	3.50701	Treponematales sp. 132
1404	BoTreponematales_132	R3-125	4.29227	Treponematales sp. 132
1405	BoTreponematales_132	R3-128	3.92382	Treponematales sp. 132
1406	BoTreponematales_132	R3-135	5.06365	Treponematales sp. 132
1407	BoTreponematales_132	R3-140	5.44933	Treponematales sp. 132
1408	BoTreponematales_132	R3-161	4.26535	Treponematales sp. 132
1409	BoTreponematales_132	R4-020	0.0298725	Treponematales sp. 132
1410	BoTreponematales_132	R4-030	0.0558779	Treponematales sp. 132
1411	BoTreponematales_132	R4-034	0.0756484	Treponematales sp. 132
1412	BoTreponematales_132	R4-050	0.622624	Treponematales sp. 132
1413	BoTreponematales_132	R4-069	1.83447	Treponematales sp. 132
1414	BoTreponematales_132	R4-083	2.3202	Treponematales sp. 132
1415	BoTreponematales_132	R4-114	4.45025	Treponematales sp. 132
1416	BoTreponematales_132	R4-125	4.868	Treponematales sp. 132
1417	BoTreponematales_132	R4-128	4.70232	Treponematales sp. 132
1418	BoTreponematales_132	R4-135	6.09966	Treponematales sp. 132
1419	BoTreponematales_132	R4-140	6.5384	Treponematales sp. 132
1420	BoTreponematales_132	R4-161	9.71194	Treponematales sp. 132
1421	BfProlixibacteraceae_107	R1-008	0.0614586	Prolixibacteraceae sp. 107
1422	BfProlixibacteraceae_107	R1-008b	0.062915	Prolixibacteraceae sp. 107
1423	BfProlixibacteraceae_107	R1-020	0.0855491	Prolixibacteraceae sp. 107
1424	BfProlixibacteraceae_107	R1-030	0.12624	Prolixibacteraceae sp. 107
1425	BfProlixibacteraceae_107	R1-034	0.183892	Prolixibacteraceae sp. 107
1426	BfProlixibacteraceae_107	R1-050	0.503231	Prolixibacteraceae sp. 107
1427	BfProlixibacteraceae_107	R1-069	0.625191	Prolixibacteraceae sp. 107
1428	BfProlixibacteraceae_107	R1-083	0.405751	Prolixibacteraceae sp. 107
1429	BfProlixibacteraceae_107	R1-114	0.285463	Prolixibacteraceae sp. 107
1430	BfProlixibacteraceae_107	R1-125	0.173167	Prolixibacteraceae sp. 107
1431	BfProlixibacteraceae_107	R1-128	0.236846	Prolixibacteraceae sp. 107
1432	BfProlixibacteraceae_107	R1-135	0.0745068	Prolixibacteraceae sp. 107
1433	BfProlixibacteraceae_107	R1-140	0.0723172	Prolixibacteraceae sp. 107
1434	BfProlixibacteraceae_107	R1-161	0.0425673	Prolixibacteraceae sp. 107
1435	BfProlixibacteraceae_107	R2-020	0.0935279	Prolixibacteraceae sp. 107
1436	BfProlixibacteraceae_107	R2-030	0.435898	Prolixibacteraceae sp. 107
1437	BfProlixibacteraceae_107	R2-034	0.55948	Prolixibacteraceae sp. 107
1438	BfProlixibacteraceae_107	R2-050	3.09138	Prolixibacteraceae sp. 107
1439	BfProlixibacteraceae_107	R2-083	2.49438	Prolixibacteraceae sp. 107
1440	BfProlixibacteraceae_107	R2-114	1.8584	Prolixibacteraceae sp. 107
1441	BfProlixibacteraceae_107	R2-125	1.49229	Prolixibacteraceae sp. 107
1442	BfProlixibacteraceae_107	R2-128	1.35924	Prolixibacteraceae sp. 107
1443	BfProlixibacteraceae_107	R2-135	0.868361	Prolixibacteraceae sp. 107
1444	BfProlixibacteraceae_107	R2-140	0.444983	Prolixibacteraceae sp. 107
1445	BfProlixibacteraceae_107	R2-161	0.167945	Prolixibacteraceae sp. 107
1446	BfProlixibacteraceae_107	R3-020	0.0719402	Prolixibacteraceae sp. 107
1447	BfProlixibacteraceae_107	R3-030	0.363138	Prolixibacteraceae sp. 107
1448	BfProlixibacteraceae_107	R3-034	0.79866	Prolixibacteraceae sp. 107
1449	BfProlixibacteraceae_107	R3-050	3.33171	Prolixibacteraceae sp. 107
1450	BfProlixibacteraceae_107	R3-069	5.57025	Prolixibacteraceae sp. 107
1451	BfProlixibacteraceae_107	R3-083	5.0234	Prolixibacteraceae sp. 107
1452	BfProlixibacteraceae_107	R3-114	2.00267	Prolixibacteraceae sp. 107
1453	BfProlixibacteraceae_107	R3-125	1.10806	Prolixibacteraceae sp. 107
1454	BfProlixibacteraceae_107	R3-128	1.02825	Prolixibacteraceae sp. 107
1455	BfProlixibacteraceae_107	R3-135	0.718269	Prolixibacteraceae sp. 107
1456	BfProlixibacteraceae_107	R3-140	0.522856	Prolixibacteraceae sp. 107
1457	BfProlixibacteraceae_107	R3-161	0.14198	Prolixibacteraceae sp. 107
1458	BfProlixibacteraceae_107	R4-020	0.0756738	Prolixibacteraceae sp. 107
1459	BfProlixibacteraceae_107	R4-030	0.354737	Prolixibacteraceae sp. 107
1460	BfProlixibacteraceae_107	R4-034	0.655376	Prolixibacteraceae sp. 107
1461	BfProlixibacteraceae_107	R4-050	1.64035	Prolixibacteraceae sp. 107
1462	BfProlixibacteraceae_107	R4-069	2.1239	Prolixibacteraceae sp. 107
1463	BfProlixibacteraceae_107	R4-083	1.80705	Prolixibacteraceae sp. 107
1464	BfProlixibacteraceae_107	R4-114	0.451249	Prolixibacteraceae sp. 107
1465	BfProlixibacteraceae_107	R4-125	0.241427	Prolixibacteraceae sp. 107
1466	BfProlixibacteraceae_107	R4-128	0.251575	Prolixibacteraceae sp. 107
1467	BfProlixibacteraceae_107	R4-135	0.135121	Prolixibacteraceae sp. 107
1468	BfProlixibacteraceae_107	R4-140	0.120719	Prolixibacteraceae sp. 107
1469	BfProlixibacteraceae_107	R4-161	0.0519988	Prolixibacteraceae sp. 107
1470	BoBacteroidales_111	R1-008	0.461621	Bacteroidales sp. 111
1471	BoBacteroidales_111	R1-008b	0.549021	Bacteroidales sp. 111
1472	BoBacteroidales_111	R1-020	0.0187297	Bacteroidales sp. 111
1473	BoBacteroidales_111	R1-030	0.0137045	Bacteroidales sp. 111
1474	BoBacteroidales_111	R1-034	0.0186296	Bacteroidales sp. 111
1475	BoBacteroidales_111	R1-050	0.0303582	Bacteroidales sp. 111
1476	BoBacteroidales_111	R1-069	0.058087	Bacteroidales sp. 111
1477	BoBacteroidales_111	R1-083	0.0777328	Bacteroidales sp. 111
1478	BoBacteroidales_111	R1-114	0.416355	Bacteroidales sp. 111
1479	BoBacteroidales_111	R1-125	0.57502	Bacteroidales sp. 111
1480	BoBacteroidales_111	R1-128	0.832849	Bacteroidales sp. 111
1481	BoBacteroidales_111	R1-135	1.12235	Bacteroidales sp. 111
1482	BoBacteroidales_111	R1-140	1.16518	Bacteroidales sp. 111
1483	BoBacteroidales_111	R1-161	0.989227	Bacteroidales sp. 111
1484	BoBacteroidales_111	R2-020	0.0214124	Bacteroidales sp. 111
1485	BoBacteroidales_111	R2-030	0.0135685	Bacteroidales sp. 111
1486	BoBacteroidales_111	R2-034	0.0120697	Bacteroidales sp. 111
1487	BoBacteroidales_111	R2-050	0.0263769	Bacteroidales sp. 111
1488	BoBacteroidales_111	R2-083	0.192843	Bacteroidales sp. 111
1489	BoBacteroidales_111	R2-114	0.95707	Bacteroidales sp. 111
1490	BoBacteroidales_111	R2-125	1.53828	Bacteroidales sp. 111
1491	BoBacteroidales_111	R2-128	1.95144	Bacteroidales sp. 111
1492	BoBacteroidales_111	R2-135	2.02178	Bacteroidales sp. 111
1493	BoBacteroidales_111	R2-140	1.95551	Bacteroidales sp. 111
1494	BoBacteroidales_111	R2-161	2.64384	Bacteroidales sp. 111
1495	BoBacteroidales_111	R3-020	0.0225097	Bacteroidales sp. 111
1496	BoBacteroidales_111	R3-030	0.0167553	Bacteroidales sp. 111
1497	BoBacteroidales_111	R3-034	0.0156734	Bacteroidales sp. 111
1498	BoBacteroidales_111	R3-050	0.0326063	Bacteroidales sp. 111
1499	BoBacteroidales_111	R3-069	0.410201	Bacteroidales sp. 111
1500	BoBacteroidales_111	R3-083	0.577204	Bacteroidales sp. 111
1501	BoBacteroidales_111	R3-114	1.69631	Bacteroidales sp. 111
1502	BoBacteroidales_111	R3-125	2.16834	Bacteroidales sp. 111
1503	BoBacteroidales_111	R3-128	2.67353	Bacteroidales sp. 111
1504	BoBacteroidales_111	R3-135	3.47095	Bacteroidales sp. 111
1505	BoBacteroidales_111	R3-140	3.03403	Bacteroidales sp. 111
1506	BoBacteroidales_111	R3-161	2.87482	Bacteroidales sp. 111
1507	BoBacteroidales_111	R4-020	0.0222626	Bacteroidales sp. 111
1508	BoBacteroidales_111	R4-030	0.0161732	Bacteroidales sp. 111
1509	BoBacteroidales_111	R4-034	0.0195135	Bacteroidales sp. 111
1510	BoBacteroidales_111	R4-050	0.0459733	Bacteroidales sp. 111
1511	BoBacteroidales_111	R4-069	0.528254	Bacteroidales sp. 111
1512	BoBacteroidales_111	R4-083	1.02548	Bacteroidales sp. 111
1513	BoBacteroidales_111	R4-114	2.77439	Bacteroidales sp. 111
1514	BoBacteroidales_111	R4-125	3.39885	Bacteroidales sp. 111
1515	BoBacteroidales_111	R4-128	3.97552	Bacteroidales sp. 111
1516	BoBacteroidales_111	R4-135	3.74434	Bacteroidales sp. 111
1517	BoBacteroidales_111	R4-140	3.37157	Bacteroidales sp. 111
1518	BoBacteroidales_111	R4-161	3.93247	Bacteroidales sp. 111
1519	BgBacteroides_025	R1-008	0.134478	Bacteroides sp. 25
1520	BgBacteroides_025	R1-008b	0.167573	Bacteroides sp. 25
1521	BgBacteroides_025	R1-020	0.0866178	Bacteroides sp. 25
1522	BgBacteroides_025	R1-030	0.224125	Bacteroides sp. 25
1523	BgBacteroides_025	R1-034	0.16904	Bacteroides sp. 25
1524	BgBacteroides_025	R1-050	0.164029	Bacteroides sp. 25
1525	BgBacteroides_025	R1-069	0.0147564	Bacteroides sp. 25
1526	BgBacteroides_025	R1-083	0.0226417	Bacteroides sp. 25
1527	BgBacteroides_025	R1-114	0.0235802	Bacteroides sp. 25
1528	BgBacteroides_025	R1-125	0.0212644	Bacteroides sp. 25
1529	BgBacteroides_025	R1-128	0.178279	Bacteroides sp. 25
1530	BgBacteroides_025	R1-135	0.29114	Bacteroides sp. 25
1531	BgBacteroides_025	R1-140	0.116291	Bacteroides sp. 25
1532	BgBacteroides_025	R1-161	0.259036	Bacteroides sp. 25
1533	BgBacteroides_025	R2-020	0.113648	Bacteroides sp. 25
1534	BgBacteroides_025	R2-030	0.393771	Bacteroides sp. 25
1535	BgBacteroides_025	R2-034	0.202244	Bacteroides sp. 25
1536	BgBacteroides_025	R2-050	0.123619	Bacteroides sp. 25
1537	BgBacteroides_025	R2-083	0.024975	Bacteroides sp. 25
1538	BgBacteroides_025	R2-114	0.029949	Bacteroides sp. 25
1539	BgBacteroides_025	R2-125	0.0184772	Bacteroides sp. 25
1540	BgBacteroides_025	R2-128	0.149417	Bacteroides sp. 25
1541	BgBacteroides_025	R2-135	0.0989708	Bacteroides sp. 25
1542	BgBacteroides_025	R2-140	0.0391794	Bacteroides sp. 25
1543	BgBacteroides_025	R2-161	0.356681	Bacteroides sp. 25
1544	BgBacteroides_025	R3-020	0.0941771	Bacteroides sp. 25
1545	BgBacteroides_025	R3-030	1.08225	Bacteroides sp. 25
1546	BgBacteroides_025	R3-034	0.375283	Bacteroides sp. 25
1547	BgBacteroides_025	R3-050	0.268078	Bacteroides sp. 25
1548	BgBacteroides_025	R3-069	0.0821122	Bacteroides sp. 25
1549	BgBacteroides_025	R3-083	0.110234	Bacteroides sp. 25
1550	BgBacteroides_025	R3-114	0.102766	Bacteroides sp. 25
1551	BgBacteroides_025	R3-125	0.0341296	Bacteroides sp. 25
1552	BgBacteroides_025	R3-128	0.0959074	Bacteroides sp. 25
1553	BgBacteroides_025	R3-135	0.0519156	Bacteroides sp. 25
1554	BgBacteroides_025	R3-140	0.097163	Bacteroides sp. 25
1555	BgBacteroides_025	R3-161	0.158462	Bacteroides sp. 25
1556	BgBacteroides_025	R4-020	0.0916499	Bacteroides sp. 25
1557	BgBacteroides_025	R4-030	1.21076	Bacteroides sp. 25
1558	BgBacteroides_025	R4-034	0.635836	Bacteroides sp. 25
1559	BgBacteroides_025	R4-050	0.746955	Bacteroides sp. 25
1560	BgBacteroides_025	R4-069	0.0800905	Bacteroides sp. 25
1561	BgBacteroides_025	R4-083	0.160439	Bacteroides sp. 25
1562	BgBacteroides_025	R4-114	0.121998	Bacteroides sp. 25
1563	BgBacteroides_025	R4-125	0.0170296	Bacteroides sp. 25
1564	BgBacteroides_025	R4-128	0.0431172	Bacteroides sp. 25
1565	BgBacteroides_025	R4-135	0.0328866	Bacteroides sp. 25
1566	BgBacteroides_025	R4-140	0.0206087	Bacteroides sp. 25
1567	BgBacteroides_025	R4-161	0.323694	Bacteroides sp. 25
1568	BoChristensenellales_053	R1-008	0.362644	Christensenellales sp. 53
1569	BoChristensenellales_053	R1-008b	0.278109	Christensenellales sp. 53
1570	BoChristensenellales_053	R1-020	0.687374	Christensenellales sp. 53
1571	BoChristensenellales_053	R1-030	0.472485	Christensenellales sp. 53
1572	BoChristensenellales_053	R1-034	0.328036	Christensenellales sp. 53
1573	BoChristensenellales_053	R1-050	0.291492	Christensenellales sp. 53
1574	BoChristensenellales_053	R1-069	0.165918	Christensenellales sp. 53
1575	BoChristensenellales_053	R1-083	0.133743	Christensenellales sp. 53
1576	BoChristensenellales_053	R1-114	0.0670885	Christensenellales sp. 53
1577	BoChristensenellales_053	R1-125	0.0640306	Christensenellales sp. 53
1578	BoChristensenellales_053	R1-128	0.0998088	Christensenellales sp. 53
1579	BoChristensenellales_053	R1-135	0.106239	Christensenellales sp. 53
1580	BoChristensenellales_053	R1-140	0.105612	Christensenellales sp. 53
1581	BoChristensenellales_053	R1-161	0.154605	Christensenellales sp. 53
1582	BoChristensenellales_053	R2-020	0.637848	Christensenellales sp. 53
1583	BoChristensenellales_053	R2-030	0.537555	Christensenellales sp. 53
1584	BoChristensenellales_053	R2-034	0.496636	Christensenellales sp. 53
1585	BoChristensenellales_053	R2-050	0.332466	Christensenellales sp. 53
1586	BoChristensenellales_053	R2-083	0.0843768	Christensenellales sp. 53
1587	BoChristensenellales_053	R2-114	0.0586501	Christensenellales sp. 53
1588	BoChristensenellales_053	R2-125	0.0339262	Christensenellales sp. 53
1589	BoChristensenellales_053	R2-128	0.0272	Christensenellales sp. 53
1590	BoChristensenellales_053	R2-135	0.0271935	Christensenellales sp. 53
1591	BoChristensenellales_053	R2-140	0.0453902	Christensenellales sp. 53
1592	BoChristensenellales_053	R2-161	0.0159659	Christensenellales sp. 53
1593	BoChristensenellales_053	R3-020	0.64728	Christensenellales sp. 53
1594	BoChristensenellales_053	R3-030	0.512647	Christensenellales sp. 53
1595	BoChristensenellales_053	R3-034	0.399671	Christensenellales sp. 53
1596	BoChristensenellales_053	R3-050	0.487873	Christensenellales sp. 53
1597	BoChristensenellales_053	R3-069	0.12466	Christensenellales sp. 53
1598	BoChristensenellales_053	R3-083	0.103768	Christensenellales sp. 53
1599	BoChristensenellales_053	R3-114	0.0380345	Christensenellales sp. 53
1600	BoChristensenellales_053	R3-125	0.0466815	Christensenellales sp. 53
1601	BoChristensenellales_053	R3-128	0.0485411	Christensenellales sp. 53
1602	BoChristensenellales_053	R3-135	0.0584668	Christensenellales sp. 53
1603	BoChristensenellales_053	R3-140	0.0529249	Christensenellales sp. 53
1604	BoChristensenellales_053	R3-161	0.0493144	Christensenellales sp. 53
1605	BoChristensenellales_053	R4-020	0.570933	Christensenellales sp. 53
1606	BoChristensenellales_053	R4-030	0.476942	Christensenellales sp. 53
1607	BoChristensenellales_053	R4-034	0.444863	Christensenellales sp. 53
1608	BoChristensenellales_053	R4-050	0.907139	Christensenellales sp. 53
1609	BoChristensenellales_053	R4-069	0.300232	Christensenellales sp. 53
1610	BoChristensenellales_053	R4-083	0.116445	Christensenellales sp. 53
1611	BoChristensenellales_053	R4-114	0.032849	Christensenellales sp. 53
1612	BoChristensenellales_053	R4-125	0.0297762	Christensenellales sp. 53
1613	BoChristensenellales_053	R4-128	0.0302452	Christensenellales sp. 53
1614	BoChristensenellales_053	R4-135	0.0293502	Christensenellales sp. 53
1615	BoChristensenellales_053	R4-140	0.02524	Christensenellales sp. 53
1616	BoChristensenellales_053	R4-161	0.0227777	Christensenellales sp. 53
1617	BoChristensenellales_059	R1-008	0.122863	Christensenellales sp. 59
1618	BoChristensenellales_059	R1-008b	0.10028	Christensenellales sp. 59
1619	BoChristensenellales_059	R1-020	0.247423	Christensenellales sp. 59
1620	BoChristensenellales_059	R1-030	0.237738	Christensenellales sp. 59
1621	BoChristensenellales_059	R1-034	0.184751	Christensenellales sp. 59
1622	BoChristensenellales_059	R1-050	0.146056	Christensenellales sp. 59
1623	BoChristensenellales_059	R1-069	0.0533941	Christensenellales sp. 59
1624	BoChristensenellales_059	R1-083	0.0225268	Christensenellales sp. 59
1625	BoChristensenellales_059	R1-114	0.00299042	Christensenellales sp. 59
1626	BoChristensenellales_059	R1-125	0.00142441	Christensenellales sp. 59
1627	BoChristensenellales_059	R1-128	0.00218859	Christensenellales sp. 59
1628	BoChristensenellales_059	R1-135	0.00125221	Christensenellales sp. 59
1629	BoChristensenellales_059	R1-140	0.00155233	Christensenellales sp. 59
1630	BoChristensenellales_059	R1-161	0.0394268	Christensenellales sp. 59
1631	BoChristensenellales_059	R2-020	0.206933	Christensenellales sp. 59
1632	BoChristensenellales_059	R2-030	0.208216	Christensenellales sp. 59
1633	BoChristensenellales_059	R2-034	0.14511	Christensenellales sp. 59
1634	BoChristensenellales_059	R2-050	0.039475	Christensenellales sp. 59
1635	BoChristensenellales_059	R2-083	0.00393824	Christensenellales sp. 59
1636	BoChristensenellales_059	R2-114	0.00119894	Christensenellales sp. 59
1637	BoChristensenellales_059	R2-125	0.000307953	Christensenellales sp. 59
1638	BoChristensenellales_059	R2-128	0.000169119	Christensenellales sp. 59
1639	BoChristensenellales_059	R2-135	0.0005299	Christensenellales sp. 59
1640	BoChristensenellales_059	R2-140	0.000793861	Christensenellales sp. 59
1641	BoChristensenellales_059	R2-161	0.000505249	Christensenellales sp. 59
1642	BoChristensenellales_059	R3-020	0.21964	Christensenellales sp. 59
1643	BoChristensenellales_059	R3-030	0.210658	Christensenellales sp. 59
1644	BoChristensenellales_059	R3-034	0.180797	Christensenellales sp. 59
1645	BoChristensenellales_059	R3-050	0.0854686	Christensenellales sp. 59
1646	BoChristensenellales_059	R3-069	0.0082318	Christensenellales sp. 59
1647	BoChristensenellales_059	R3-083	0.00608775	Christensenellales sp. 59
1648	BoChristensenellales_059	R3-114	0.00102796	Christensenellales sp. 59
1649	BoChristensenellales_059	R3-125	0.000938159	Christensenellales sp. 59
1650	BoChristensenellales_059	R3-128	0.000987911	Christensenellales sp. 59
1651	BoChristensenellales_059	R3-135	0.000687339	Christensenellales sp. 59
1652	BoChristensenellales_059	R3-140	0.000669512	Christensenellales sp. 59
1653	BoChristensenellales_059	R3-161	0.000352089	Christensenellales sp. 59
1654	BoChristensenellales_059	R4-020	0.221444	Christensenellales sp. 59
1655	BoChristensenellales_059	R4-030	0.260687	Christensenellales sp. 59
1656	BoChristensenellales_059	R4-034	0.225026	Christensenellales sp. 59
1657	BoChristensenellales_059	R4-050	0.168805	Christensenellales sp. 59
1658	BoChristensenellales_059	R4-069	0.0267772	Christensenellales sp. 59
1659	BoChristensenellales_059	R4-083	0.00870881	Christensenellales sp. 59
1660	BoChristensenellales_059	R4-114	0.0016688	Christensenellales sp. 59
1661	BoChristensenellales_059	R4-125	0.00118859	Christensenellales sp. 59
1662	BoChristensenellales_059	R4-128	0.000692483	Christensenellales sp. 59
1663	BoChristensenellales_059	R4-135	0.000718626	Christensenellales sp. 59
1664	BoChristensenellales_059	R4-140	0.000404488	Christensenellales sp. 59
1665	BoChristensenellales_059	R4-161	0.000344791	Christensenellales sp. 59
1666	BgAncrocorticia_070	R1-008	0.038173	Ancrocorticia sp. 70
1667	BgAncrocorticia_070	R1-008b	0.0259097	Ancrocorticia sp. 70
1668	BgAncrocorticia_070	R1-020	0.0197983	Ancrocorticia sp. 70
1669	BgAncrocorticia_070	R1-030	0.0276227	Ancrocorticia sp. 70
1670	BgAncrocorticia_070	R1-034	0.0241241	Ancrocorticia sp. 70
1671	BgAncrocorticia_070	R1-050	0.0179725	Ancrocorticia sp. 70
1672	BgAncrocorticia_070	R1-069	0.010585	Ancrocorticia sp. 70
1673	BgAncrocorticia_070	R1-083	0.012451	Ancrocorticia sp. 70
1674	BgAncrocorticia_070	R1-114	0.00715741	Ancrocorticia sp. 70
1675	BgAncrocorticia_070	R1-125	0.0120057	Ancrocorticia sp. 70
1676	BgAncrocorticia_070	R1-128	0.0140206	Ancrocorticia sp. 70
1677	BgAncrocorticia_070	R1-135	0.019267	Ancrocorticia sp. 70
1678	BgAncrocorticia_070	R1-140	0.0264164	Ancrocorticia sp. 70
1679	BgAncrocorticia_070	R1-161	0.0206215	Ancrocorticia sp. 70
1680	BgAncrocorticia_070	R2-020	0.01915	Ancrocorticia sp. 70
1681	BgAncrocorticia_070	R2-030	0.125029	Ancrocorticia sp. 70
1682	BgAncrocorticia_070	R2-034	0.13263	Ancrocorticia sp. 70
1683	BgAncrocorticia_070	R2-050	0.305999	Ancrocorticia sp. 70
1684	BgAncrocorticia_070	R2-083	0.417191	Ancrocorticia sp. 70
1685	BgAncrocorticia_070	R2-114	0.860568	Ancrocorticia sp. 70
1686	BgAncrocorticia_070	R2-125	0.603306	Ancrocorticia sp. 70
1687	BgAncrocorticia_070	R2-128	0.780034	Ancrocorticia sp. 70
1688	BgAncrocorticia_070	R2-135	0.942595	Ancrocorticia sp. 70
1689	BgAncrocorticia_070	R2-140	1.74173	Ancrocorticia sp. 70
1690	BgAncrocorticia_070	R2-161	0.356706	Ancrocorticia sp. 70
1691	BgAncrocorticia_070	R3-020	0.0167345	Ancrocorticia sp. 70
1692	BgAncrocorticia_070	R3-030	0.114172	Ancrocorticia sp. 70
1693	BgAncrocorticia_070	R3-034	0.22902	Ancrocorticia sp. 70
1694	BgAncrocorticia_070	R3-050	0.5975	Ancrocorticia sp. 70
1695	BgAncrocorticia_070	R3-069	0.614504	Ancrocorticia sp. 70
1696	BgAncrocorticia_070	R3-083	0.663766	Ancrocorticia sp. 70
1697	BgAncrocorticia_070	R3-114	0.978822	Ancrocorticia sp. 70
1698	BgAncrocorticia_070	R3-125	1.34746	Ancrocorticia sp. 70
1699	BgAncrocorticia_070	R3-128	1.57684	Ancrocorticia sp. 70
1700	BgAncrocorticia_070	R3-135	2.12244	Ancrocorticia sp. 70
1701	BgAncrocorticia_070	R3-140	1.70058	Ancrocorticia sp. 70
1702	BgAncrocorticia_070	R3-161	0.780954	Ancrocorticia sp. 70
1703	BgAncrocorticia_070	R4-020	0.0251931	Ancrocorticia sp. 70
1704	BgAncrocorticia_070	R4-030	0.258796	Ancrocorticia sp. 70
1705	BgAncrocorticia_070	R4-034	0.312323	Ancrocorticia sp. 70
1706	BgAncrocorticia_070	R4-050	1.01015	Ancrocorticia sp. 70
1707	BgAncrocorticia_070	R4-069	1.12481	Ancrocorticia sp. 70
1708	BgAncrocorticia_070	R4-083	1.28556	Ancrocorticia sp. 70
1709	BgAncrocorticia_070	R4-114	1.54692	Ancrocorticia sp. 70
1710	BgAncrocorticia_070	R4-125	1.73548	Ancrocorticia sp. 70
1711	BgAncrocorticia_070	R4-128	1.56053	Ancrocorticia sp. 70
1712	BgAncrocorticia_070	R4-135	1.69804	Ancrocorticia sp. 70
1713	BgAncrocorticia_070	R4-140	1.63217	Ancrocorticia sp. 70
1714	BgAncrocorticia_070	R4-161	0.885207	Ancrocorticia sp. 70
1715	BgPropionimicrobium_071	R1-008	0.0366461	Propionimicrobium sp. 71
1716	BgPropionimicrobium_071	R1-008b	0.0262695	Propionimicrobium sp. 71
1717	BgPropionimicrobium_071	R1-020	0.00809932	Propionimicrobium sp. 71
1718	BgPropionimicrobium_071	R1-030	0.0118121	Propionimicrobium sp. 71
1719	BgPropionimicrobium_071	R1-034	0.0106455	Propionimicrobium sp. 71
1720	BgPropionimicrobium_071	R1-050	0.00783342	Propionimicrobium sp. 71
1721	BgPropionimicrobium_071	R1-069	0.00654391	Propionimicrobium sp. 71
1722	BgPropionimicrobium_071	R1-083	0.0059765	Propionimicrobium sp. 71
1723	BgPropionimicrobium_071	R1-114	0.00750057	Propionimicrobium sp. 71
1724	BgPropionimicrobium_071	R1-125	0.00868211	Propionimicrobium sp. 71
1725	BgPropionimicrobium_071	R1-128	0.00838959	Propionimicrobium sp. 71
1726	BgPropionimicrobium_071	R1-135	0.0233652	Propionimicrobium sp. 71
1727	BgPropionimicrobium_071	R1-140	0.0575165	Propionimicrobium sp. 71
1728	BgPropionimicrobium_071	R1-161	0.0380268	Propionimicrobium sp. 71
1729	BgPropionimicrobium_071	R2-020	0.00929219	Propionimicrobium sp. 71
1730	BgPropionimicrobium_071	R2-030	0.109578	Propionimicrobium sp. 71
1731	BgPropionimicrobium_071	R2-034	0.189149	Propionimicrobium sp. 71
1732	BgPropionimicrobium_071	R2-050	0.595287	Propionimicrobium sp. 71
1733	BgPropionimicrobium_071	R2-083	0.562479	Propionimicrobium sp. 71
1734	BgPropionimicrobium_071	R2-114	0.736123	Propionimicrobium sp. 71
1735	BgPropionimicrobium_071	R2-125	0.570612	Propionimicrobium sp. 71
1736	BgPropionimicrobium_071	R2-128	0.642146	Propionimicrobium sp. 71
1737	BgPropionimicrobium_071	R2-135	0.722085	Propionimicrobium sp. 71
1738	BgPropionimicrobium_071	R2-140	1.40593	Propionimicrobium sp. 71
1739	BgPropionimicrobium_071	R2-161	0.579394	Propionimicrobium sp. 71
1740	BgPropionimicrobium_071	R3-020	0.00950411	Propionimicrobium sp. 71
1741	BgPropionimicrobium_071	R3-030	0.0883948	Propionimicrobium sp. 71
1742	BgPropionimicrobium_071	R3-034	0.425555	Propionimicrobium sp. 71
1743	BgPropionimicrobium_071	R3-050	1.06817	Propionimicrobium sp. 71
1744	BgPropionimicrobium_071	R3-069	0.696848	Propionimicrobium sp. 71
1745	BgPropionimicrobium_071	R3-083	0.637981	Propionimicrobium sp. 71
1746	BgPropionimicrobium_071	R3-114	0.474417	Propionimicrobium sp. 71
1747	BgPropionimicrobium_071	R3-125	0.609124	Propionimicrobium sp. 71
1748	BgPropionimicrobium_071	R3-128	0.634132	Propionimicrobium sp. 71
1749	BgPropionimicrobium_071	R3-135	0.848176	Propionimicrobium sp. 71
1750	BgPropionimicrobium_071	R3-140	0.699858	Propionimicrobium sp. 71
1751	BgPropionimicrobium_071	R3-161	0.644586	Propionimicrobium sp. 71
1752	BgPropionimicrobium_071	R4-020	0.0117694	Propionimicrobium sp. 71
1753	BgPropionimicrobium_071	R4-030	0.188815	Propionimicrobium sp. 71
1754	BgPropionimicrobium_071	R4-034	0.457512	Propionimicrobium sp. 71
1755	BgPropionimicrobium_071	R4-050	1.34716	Propionimicrobium sp. 71
1756	BgPropionimicrobium_071	R4-069	1.41048	Propionimicrobium sp. 71
1757	BgPropionimicrobium_071	R4-083	1.53163	Propionimicrobium sp. 71
1758	BgPropionimicrobium_071	R4-114	1.25634	Propionimicrobium sp. 71
1759	BgPropionimicrobium_071	R4-125	1.4336	Propionimicrobium sp. 71
1760	BgPropionimicrobium_071	R4-128	1.23219	Propionimicrobium sp. 71
1761	BgPropionimicrobium_071	R4-135	1.2623	Propionimicrobium sp. 71
1762	BgPropionimicrobium_071	R4-140	1.19431	Propionimicrobium sp. 71
1763	BgPropionimicrobium_071	R4-161	1.04385	Propionimicrobium sp. 71
1764	BoBacteroidales_034	R1-008	0.0834353	Bacteroidales sp. 34
1765	BoBacteroidales_034	R1-008b	0.147481	Bacteroidales sp. 34
1766	BoBacteroidales_034	R1-020	0.410366	Bacteroidales sp. 34
1767	BoBacteroidales_034	R1-030	0.224888	Bacteroidales sp. 34
1768	BoBacteroidales_034	R1-034	0.245877	Bacteroidales sp. 34
1769	BoBacteroidales_034	R1-050	0.0899513	Bacteroidales sp. 34
1770	BoBacteroidales_034	R1-069	0.0662994	Bacteroidales sp. 34
1771	BoBacteroidales_034	R1-083	0.0774646	Bacteroidales sp. 34
1772	BoBacteroidales_034	R1-114	0.00975565	Bacteroidales sp. 34
1773	BoBacteroidales_034	R1-125	0.012311	Bacteroidales sp. 34
1774	BoBacteroidales_034	R1-128	0.01206	Bacteroidales sp. 34
1775	BoBacteroidales_034	R1-135	0.0214869	Bacteroidales sp. 34
1776	BoBacteroidales_034	R1-140	0.0276475	Bacteroidales sp. 34
1777	BoBacteroidales_034	R1-161	0.0600105	Bacteroidales sp. 34
1778	BoBacteroidales_034	R2-020	0.55733	Bacteroidales sp. 34
1779	BoBacteroidales_034	R2-030	0.249561	Bacteroidales sp. 34
1780	BoBacteroidales_034	R2-034	0.29911	Bacteroidales sp. 34
1781	BoBacteroidales_034	R2-050	0.180528	Bacteroidales sp. 34
1782	BoBacteroidales_034	R2-083	0.145026	Bacteroidales sp. 34
1783	BoBacteroidales_034	R2-114	0.00785426	Bacteroidales sp. 34
1784	BoBacteroidales_034	R2-125	0.0112146	Bacteroidales sp. 34
1785	BoBacteroidales_034	R2-128	0.0105136	Bacteroidales sp. 34
1786	BoBacteroidales_034	R2-135	0.0100681	Bacteroidales sp. 34
1787	BoBacteroidales_034	R2-140	0.00915275	Bacteroidales sp. 34
1788	BoBacteroidales_034	R2-161	0.00467355	Bacteroidales sp. 34
1789	BoBacteroidales_034	R3-020	0.564335	Bacteroidales sp. 34
1790	BoBacteroidales_034	R3-030	0.21474	Bacteroidales sp. 34
1791	BoBacteroidales_034	R3-034	0.21403	Bacteroidales sp. 34
1792	BoBacteroidales_034	R3-050	0.232655	Bacteroidales sp. 34
1793	BoBacteroidales_034	R3-069	0.207158	Bacteroidales sp. 34
1794	BoBacteroidales_034	R3-083	0.214782	Bacteroidales sp. 34
1795	BoBacteroidales_034	R3-114	0.0423519	Bacteroidales sp. 34
1796	BoBacteroidales_034	R3-125	0.0352942	Bacteroidales sp. 34
1797	BoBacteroidales_034	R3-128	0.0301446	Bacteroidales sp. 34
1798	BoBacteroidales_034	R3-135	0.0233695	Bacteroidales sp. 34
1799	BoBacteroidales_034	R3-140	0.0202193	Bacteroidales sp. 34
1800	BoBacteroidales_034	R3-161	0.00684372	Bacteroidales sp. 34
1801	BoBacteroidales_034	R4-020	0.495306	Bacteroidales sp. 34
1802	BoBacteroidales_034	R4-030	0.230282	Bacteroidales sp. 34
1803	BoBacteroidales_034	R4-034	0.276594	Bacteroidales sp. 34
1804	BoBacteroidales_034	R4-050	0.773687	Bacteroidales sp. 34
1805	BoBacteroidales_034	R4-069	0.727515	Bacteroidales sp. 34
1806	BoBacteroidales_034	R4-083	0.347959	Bacteroidales sp. 34
1807	BoBacteroidales_034	R4-114	0.0811857	Bacteroidales sp. 34
1808	BoBacteroidales_034	R4-125	0.0900457	Bacteroidales sp. 34
1809	BoBacteroidales_034	R4-128	0.0867844	Bacteroidales sp. 34
1810	BoBacteroidales_034	R4-135	0.0712385	Bacteroidales sp. 34
1811	BoBacteroidales_034	R4-140	0.0618866	Bacteroidales sp. 34
1812	BoBacteroidales_034	R4-161	0.194462	Bacteroidales sp. 34
1813	BfFibrobacteraceae_035	R1-008	0.0340831	Fibrobacteraceae sp. 35
1814	BfFibrobacteraceae_035	R1-008b	0.0557178	Fibrobacteraceae sp. 35
1815	BfFibrobacteraceae_035	R1-020	0.0971357	Fibrobacteraceae sp. 35
1816	BfFibrobacteraceae_035	R1-030	0.149498	Fibrobacteraceae sp. 35
1817	BfFibrobacteraceae_035	R1-034	0.182776	Fibrobacteraceae sp. 35
1818	BfFibrobacteraceae_035	R1-050	0.15723	Fibrobacteraceae sp. 35
1819	BfFibrobacteraceae_035	R1-069	0.0480234	Fibrobacteraceae sp. 35
1820	BfFibrobacteraceae_035	R1-083	0.0633662	Fibrobacteraceae sp. 35
1821	BfFibrobacteraceae_035	R1-114	0.107704	Fibrobacteraceae sp. 35
1822	BfFibrobacteraceae_035	R1-125	0.0933666	Fibrobacteraceae sp. 35
1823	BfFibrobacteraceae_035	R1-128	0.0621468	Fibrobacteraceae sp. 35
1824	BfFibrobacteraceae_035	R1-135	0.050857	Fibrobacteraceae sp. 35
1825	BfFibrobacteraceae_035	R1-140	0.193345	Fibrobacteraceae sp. 35
1826	BfFibrobacteraceae_035	R1-161	0.079005	Fibrobacteraceae sp. 35
1827	BfFibrobacteraceae_035	R2-020	0.125121	Fibrobacteraceae sp. 35
1828	BfFibrobacteraceae_035	R2-030	0.0762963	Fibrobacteraceae sp. 35
1829	BfFibrobacteraceae_035	R2-034	0.180328	Fibrobacteraceae sp. 35
1830	BfFibrobacteraceae_035	R2-050	0.12922	Fibrobacteraceae sp. 35
1831	BfFibrobacteraceae_035	R2-083	0.070232	Fibrobacteraceae sp. 35
1832	BfFibrobacteraceae_035	R2-114	0.0963554	Fibrobacteraceae sp. 35
1833	BfFibrobacteraceae_035	R2-125	0.140837	Fibrobacteraceae sp. 35
1834	BfFibrobacteraceae_035	R2-128	0.161593	Fibrobacteraceae sp. 35
1835	BfFibrobacteraceae_035	R2-135	0.212972	Fibrobacteraceae sp. 35
1836	BfFibrobacteraceae_035	R2-140	0.309933	Fibrobacteraceae sp. 35
1837	BfFibrobacteraceae_035	R2-161	0.145284	Fibrobacteraceae sp. 35
1838	BfFibrobacteraceae_035	R3-020	0.173484	Fibrobacteraceae sp. 35
1839	BfFibrobacteraceae_035	R3-030	0.0946243	Fibrobacteraceae sp. 35
1840	BfFibrobacteraceae_035	R3-034	0.25653	Fibrobacteraceae sp. 35
1841	BfFibrobacteraceae_035	R3-050	0.21949	Fibrobacteraceae sp. 35
1842	BfFibrobacteraceae_035	R3-069	0.185138	Fibrobacteraceae sp. 35
1843	BfFibrobacteraceae_035	R3-083	0.130962	Fibrobacteraceae sp. 35
1844	BfFibrobacteraceae_035	R3-114	0.0676396	Fibrobacteraceae sp. 35
1845	BfFibrobacteraceae_035	R3-125	0.146838	Fibrobacteraceae sp. 35
1846	BfFibrobacteraceae_035	R3-128	0.261583	Fibrobacteraceae sp. 35
1847	BfFibrobacteraceae_035	R3-135	0.0378251	Fibrobacteraceae sp. 35
1848	BfFibrobacteraceae_035	R3-140	0.277279	Fibrobacteraceae sp. 35
1849	BfFibrobacteraceae_035	R3-161	0.234645	Fibrobacteraceae sp. 35
1850	BfFibrobacteraceae_035	R4-020	0.105546	Fibrobacteraceae sp. 35
1851	BfFibrobacteraceae_035	R4-030	0.307852	Fibrobacteraceae sp. 35
1852	BfFibrobacteraceae_035	R4-034	0.28135	Fibrobacteraceae sp. 35
1853	BfFibrobacteraceae_035	R4-050	0.0905009	Fibrobacteraceae sp. 35
1854	BfFibrobacteraceae_035	R4-069	0.217649	Fibrobacteraceae sp. 35
1855	BfFibrobacteraceae_035	R4-083	0.0990276	Fibrobacteraceae sp. 35
1856	BfFibrobacteraceae_035	R4-114	0.0357182	Fibrobacteraceae sp. 35
1857	BfFibrobacteraceae_035	R4-125	0.0569702	Fibrobacteraceae sp. 35
1858	BfFibrobacteraceae_035	R4-128	0.0473536	Fibrobacteraceae sp. 35
1859	BfFibrobacteraceae_035	R4-135	0.0451032	Fibrobacteraceae sp. 35
1860	BfFibrobacteraceae_035	R4-140	0.193204	Fibrobacteraceae sp. 35
1861	BfFibrobacteraceae_035	R4-161	0.146256	Fibrobacteraceae sp. 35
1862	AgMethanospirillum_005	R1-008	0.264812	Methanospirillum sp. 05
1863	AgMethanospirillum_005	R1-008b	0.329809	Methanospirillum sp. 05
1864	AgMethanospirillum_005	R1-020	0.00579327	Methanospirillum sp. 05
1865	AgMethanospirillum_005	R1-030	0.0112017	Methanospirillum sp. 05
1866	AgMethanospirillum_005	R1-034	0.0237807	Methanospirillum sp. 05
1867	AgMethanospirillum_005	R1-050	0.0912815	Methanospirillum sp. 05
1868	AgMethanospirillum_005	R1-069	0.358559	Methanospirillum sp. 05
1869	AgMethanospirillum_005	R1-083	0.433488	Methanospirillum sp. 05
1870	AgMethanospirillum_005	R1-114	0.924041	Methanospirillum sp. 05
1871	AgMethanospirillum_005	R1-125	0.53222	Methanospirillum sp. 05
1872	AgMethanospirillum_005	R1-128	0.489811	Methanospirillum sp. 05
1873	AgMethanospirillum_005	R1-135	0.538424	Methanospirillum sp. 05
1874	AgMethanospirillum_005	R1-140	0.647215	Methanospirillum sp. 05
1875	AgMethanospirillum_005	R1-161	0.574186	Methanospirillum sp. 05
1876	AgMethanospirillum_005	R2-020	0.00545411	Methanospirillum sp. 05
1877	AgMethanospirillum_005	R2-030	0.0147052	Methanospirillum sp. 05
1878	AgMethanospirillum_005	R2-034	0.0369613	Methanospirillum sp. 05
1879	AgMethanospirillum_005	R2-050	0.176644	Methanospirillum sp. 05
1880	AgMethanospirillum_005	R2-083	0.546858	Methanospirillum sp. 05
1881	AgMethanospirillum_005	R2-114	1.01381	Methanospirillum sp. 05
1882	AgMethanospirillum_005	R2-125	0.388971	Methanospirillum sp. 05
1883	AgMethanospirillum_005	R2-128	0.372936	Methanospirillum sp. 05
1884	AgMethanospirillum_005	R2-135	0.278824	Methanospirillum sp. 05
1885	AgMethanospirillum_005	R2-140	0.567798	Methanospirillum sp. 05
1886	AgMethanospirillum_005	R2-161	0.241155	Methanospirillum sp. 05
1887	AgMethanospirillum_005	R3-020	0.0056388	Methanospirillum sp. 05
1888	AgMethanospirillum_005	R3-030	0.0257415	Methanospirillum sp. 05
1889	AgMethanospirillum_005	R3-034	0.049524	Methanospirillum sp. 05
1890	AgMethanospirillum_005	R3-050	0.259765	Methanospirillum sp. 05
1891	AgMethanospirillum_005	R3-069	0.913627	Methanospirillum sp. 05
1892	AgMethanospirillum_005	R3-083	0.945136	Methanospirillum sp. 05
1893	AgMethanospirillum_005	R3-114	1.08194	Methanospirillum sp. 05
1894	AgMethanospirillum_005	R3-125	1.04754	Methanospirillum sp. 05
1895	AgMethanospirillum_005	R3-128	1.01205	Methanospirillum sp. 05
1896	AgMethanospirillum_005	R3-135	1.2107	Methanospirillum sp. 05
1897	AgMethanospirillum_005	R3-140	1.24141	Methanospirillum sp. 05
1898	AgMethanospirillum_005	R3-161	1.11482	Methanospirillum sp. 05
1899	AgMethanospirillum_005	R4-020	0.00529386	Methanospirillum sp. 05
1900	AgMethanospirillum_005	R4-030	0.0118552	Methanospirillum sp. 05
1901	AgMethanospirillum_005	R4-034	0.0231621	Methanospirillum sp. 05
1902	AgMethanospirillum_005	R4-050	0.196878	Methanospirillum sp. 05
1903	AgMethanospirillum_005	R4-069	0.675703	Methanospirillum sp. 05
1904	AgMethanospirillum_005	R4-083	0.675074	Methanospirillum sp. 05
1905	AgMethanospirillum_005	R4-114	1.21272	Methanospirillum sp. 05
1906	AgMethanospirillum_005	R4-125	1.04913	Methanospirillum sp. 05
1907	AgMethanospirillum_005	R4-128	0.896073	Methanospirillum sp. 05
1908	AgMethanospirillum_005	R4-135	1.06011	Methanospirillum sp. 05
1909	AgMethanospirillum_005	R4-140	1.03266	Methanospirillum sp. 05
1910	AgMethanospirillum_005	R4-161	1.20498	Methanospirillum sp. 05
1911	AgMethanospirillum_007	R1-008	0.0244853	Methanospirillum sp. 07
1912	AgMethanospirillum_007	R1-008b	0.0329869	Methanospirillum sp. 07
1913	AgMethanospirillum_007	R1-020	0.042184	Methanospirillum sp. 07
1914	AgMethanospirillum_007	R1-030	0.109056	Methanospirillum sp. 07
1915	AgMethanospirillum_007	R1-034	0.149294	Methanospirillum sp. 07
1916	AgMethanospirillum_007	R1-050	0.173163	Methanospirillum sp. 07
1917	AgMethanospirillum_007	R1-069	0.247235	Methanospirillum sp. 07
1918	AgMethanospirillum_007	R1-083	0.189179	Methanospirillum sp. 07
1919	AgMethanospirillum_007	R1-114	0.122436	Methanospirillum sp. 07
1920	AgMethanospirillum_007	R1-125	0.082107	Methanospirillum sp. 07
1921	AgMethanospirillum_007	R1-128	0.0654525	Methanospirillum sp. 07
1922	AgMethanospirillum_007	R1-135	0.0587687	Methanospirillum sp. 07
1923	AgMethanospirillum_007	R1-140	0.0571686	Methanospirillum sp. 07
1924	AgMethanospirillum_007	R1-161	0.0336755	Methanospirillum sp. 07
1925	AgMethanospirillum_007	R2-020	0.0467438	Methanospirillum sp. 07
1926	AgMethanospirillum_007	R2-030	0.093772	Methanospirillum sp. 07
1927	AgMethanospirillum_007	R2-034	0.173284	Methanospirillum sp. 07
1928	AgMethanospirillum_007	R2-050	0.204873	Methanospirillum sp. 07
1929	AgMethanospirillum_007	R2-083	0.103609	Methanospirillum sp. 07
1930	AgMethanospirillum_007	R2-114	0.063715	Methanospirillum sp. 07
1931	AgMethanospirillum_007	R2-125	0.0197347	Methanospirillum sp. 07
1932	AgMethanospirillum_007	R2-128	0.0140933	Methanospirillum sp. 07
1933	AgMethanospirillum_007	R2-135	0.0113206	Methanospirillum sp. 07
1934	AgMethanospirillum_007	R2-140	0.0193329	Methanospirillum sp. 07
1935	AgMethanospirillum_007	R2-161	0.00325886	Methanospirillum sp. 07
1936	AgMethanospirillum_007	R3-020	0.0614357	Methanospirillum sp. 07
1937	AgMethanospirillum_007	R3-030	0.147181	Methanospirillum sp. 07
1938	AgMethanospirillum_007	R3-034	0.181122	Methanospirillum sp. 07
1939	AgMethanospirillum_007	R3-050	0.298648	Methanospirillum sp. 07
1940	AgMethanospirillum_007	R3-069	0.324873	Methanospirillum sp. 07
1941	AgMethanospirillum_007	R3-083	0.255535	Methanospirillum sp. 07
1942	AgMethanospirillum_007	R3-114	0.117716	Methanospirillum sp. 07
1943	AgMethanospirillum_007	R3-125	0.0875723	Methanospirillum sp. 07
1944	AgMethanospirillum_007	R3-128	0.0706223	Methanospirillum sp. 07
1945	AgMethanospirillum_007	R3-135	0.0611732	Methanospirillum sp. 07
1946	AgMethanospirillum_007	R3-140	0.0511005	Methanospirillum sp. 07
1947	AgMethanospirillum_007	R3-161	0.0171423	Methanospirillum sp. 07
1948	AgMethanospirillum_007	R4-020	0.0512842	Methanospirillum sp. 07
1949	AgMethanospirillum_007	R4-030	0.10846	Methanospirillum sp. 07
1950	AgMethanospirillum_007	R4-034	0.189864	Methanospirillum sp. 07
1951	AgMethanospirillum_007	R4-050	0.425273	Methanospirillum sp. 07
1952	AgMethanospirillum_007	R4-069	0.658468	Methanospirillum sp. 07
1953	AgMethanospirillum_007	R4-083	0.397459	Methanospirillum sp. 07
1954	AgMethanospirillum_007	R4-114	0.248446	Methanospirillum sp. 07
1955	AgMethanospirillum_007	R4-125	0.150438	Methanospirillum sp. 07
1956	AgMethanospirillum_007	R4-128	0.103485	Methanospirillum sp. 07
1957	AgMethanospirillum_007	R4-135	0.0804672	Methanospirillum sp. 07
1958	AgMethanospirillum_007	R4-140	0.0641518	Methanospirillum sp. 07
1959	AgMethanospirillum_007	R4-161	0.0271307	Methanospirillum sp. 07
1960	AfMethanosphaerulaceae_004	R1-008	0.935839	Methanosphaerulaceae sp. 04
1961	AfMethanosphaerulaceae_004	R1-008b	0.596942	Methanosphaerulaceae sp. 04
1962	AfMethanosphaerulaceae_004	R1-020	0.143426	Methanosphaerulaceae sp. 04
1963	AfMethanosphaerulaceae_004	R1-030	0.285811	Methanosphaerulaceae sp. 04
1964	AfMethanosphaerulaceae_004	R1-034	0.276783	Methanosphaerulaceae sp. 04
1965	AfMethanosphaerulaceae_004	R1-050	0.335448	Methanosphaerulaceae sp. 04
1966	AfMethanosphaerulaceae_004	R1-069	0.377018	Methanosphaerulaceae sp. 04
1967	AfMethanosphaerulaceae_004	R1-083	0.326945	Methanosphaerulaceae sp. 04
1968	AfMethanosphaerulaceae_004	R1-114	0.918232	Methanosphaerulaceae sp. 04
1969	AfMethanosphaerulaceae_004	R1-125	1.41105	Methanosphaerulaceae sp. 04
1970	AfMethanosphaerulaceae_004	R1-128	0.873749	Methanosphaerulaceae sp. 04
1971	AfMethanosphaerulaceae_004	R1-135	1.13602	Methanosphaerulaceae sp. 04
1972	AfMethanosphaerulaceae_004	R1-140	1.09959	Methanosphaerulaceae sp. 04
1973	AfMethanosphaerulaceae_004	R1-161	0.996113	Methanosphaerulaceae sp. 04
1974	AfMethanosphaerulaceae_004	R2-020	0.170007	Methanosphaerulaceae sp. 04
1975	AfMethanosphaerulaceae_004	R2-030	0.308702	Methanosphaerulaceae sp. 04
1976	AfMethanosphaerulaceae_004	R2-034	0.217562	Methanosphaerulaceae sp. 04
1977	AfMethanosphaerulaceae_004	R2-050	0.455227	Methanosphaerulaceae sp. 04
1978	AfMethanosphaerulaceae_004	R2-083	0.591196	Methanosphaerulaceae sp. 04
1979	AfMethanosphaerulaceae_004	R2-114	1.22118	Methanosphaerulaceae sp. 04
1980	AfMethanosphaerulaceae_004	R2-125	1.40242	Methanosphaerulaceae sp. 04
1981	AfMethanosphaerulaceae_004	R2-128	1.18942	Methanosphaerulaceae sp. 04
1982	AfMethanosphaerulaceae_004	R2-135	1.32285	Methanosphaerulaceae sp. 04
1983	AfMethanosphaerulaceae_004	R2-140	2.31149	Methanosphaerulaceae sp. 04
1984	AfMethanosphaerulaceae_004	R2-161	1.03776	Methanosphaerulaceae sp. 04
1985	AfMethanosphaerulaceae_004	R3-020	0.116323	Methanosphaerulaceae sp. 04
1986	AfMethanosphaerulaceae_004	R3-030	0.212305	Methanosphaerulaceae sp. 04
1987	AfMethanosphaerulaceae_004	R3-034	0.25136	Methanosphaerulaceae sp. 04
1988	AfMethanosphaerulaceae_004	R3-050	0.410955	Methanosphaerulaceae sp. 04
1989	AfMethanosphaerulaceae_004	R3-069	0.480454	Methanosphaerulaceae sp. 04
1990	AfMethanosphaerulaceae_004	R3-083	0.425036	Methanosphaerulaceae sp. 04
1991	AfMethanosphaerulaceae_004	R3-114	0.519266	Methanosphaerulaceae sp. 04
1992	AfMethanosphaerulaceae_004	R3-125	0.879476	Methanosphaerulaceae sp. 04
1993	AfMethanosphaerulaceae_004	R3-128	0.87601	Methanosphaerulaceae sp. 04
1994	AfMethanosphaerulaceae_004	R3-135	0.95263	Methanosphaerulaceae sp. 04
1995	AfMethanosphaerulaceae_004	R3-140	0.711072	Methanosphaerulaceae sp. 04
1996	AfMethanosphaerulaceae_004	R3-161	0.658053	Methanosphaerulaceae sp. 04
1997	AfMethanosphaerulaceae_004	R4-020	0.159761	Methanosphaerulaceae sp. 04
[truncated: 4,764 more rows]

## Sheet: Table S6
Table S6: Extracellular reactions added to individual GSMMs
mag	rxn	metabolites	steqs	comp
BfAnaerovoracaceae_014	rxn39109	cpd23642[e0],cpd23642[e0]	-1.0,1.0	2,2
BfAnaerovoracaceae_014	rxn39109	cpd23642[e0],cpd23642[e0]	-1.0,1.0	2,2
BfGeobacteraceae_094	rxn39109	cpd23642[e0],cpd23642[e0]	-1.0,1.0	2,2
BfGeobacteraceae_094	rxn39109	cpd23642[e0],cpd23642[e0]	-1.0,1.0	2,2
BfGeobacteraceae_094	rxn39109	cpd23642[e0],cpd23642[e0]	-1.0,1.0	2,2
BgOttowia_022	rxn39109	cpd23642[e0],cpd23642[e0]	-1.0,1.0	2,2
BgOttowia_022	rxn39109	cpd23642[e0],cpd23642[e0]	-1.0,1.0	2,2
BgOttowia_022	rxn39109	cpd23642[e0],cpd23642[e0]	-1.0,1.0	2,2
BgSyntrophomonas_a_066	rxn38070	cpd00002[e0],cpd00117[e0],cpd00008[e0],cpd00009[e0],cpd00067[e0],cpd00731[e0]	-1.0,-2.0,1.0,1.0,1.0,1.0	2,2,2,2,2,2
BgPetrimonas_027	rxn31074	cpd00759[e0],cpd00042[e0],cpd00047[e0]	-1.0,1.0,1.0	2,2,2
BgPetrimonas_027	rxn31074	cpd00759[e0],cpd00042[e0],cpd00047[e0]	-1.0,1.0,1.0	2,2,2
BgPetrimonas_027	rxn31074	cpd00759[e0],cpd00042[e0],cpd00047[e0]	-1.0,1.0,1.0	2,2,2
BgPetrimonas_027	rxn31074	cpd00759[e0],cpd00042[e0],cpd00047[e0]	-1.0,1.0,1.0	2,2,2
BgPetrimonas_027	rxn31074	cpd00759[e0],cpd00042[e0],cpd00047[e0]	-1.0,1.0,1.0	2,2,2
BfChitinispirillaceae_120	rxn30687	cpd02182[e0],cpd00042[e0],cpd00221[e0]	-1.0,1.0,1.0	2,2,2
BfChitinispirillaceae_120	rxn30687	cpd02182[e0],cpd00042[e0],cpd00221[e0]	-1.0,1.0,1.0	2,2,2
BfChitinispirillaceae_120	rxn30687	cpd02182[e0],cpd00042[e0],cpd00221[e0]	-1.0,1.0,1.0	2,2,2
BfChitinispirillaceae_120	rxn30687	cpd02182[e0],cpd00042[e0],cpd00221[e0]	-1.0,1.0,1.0	2,2,2
BfChitinispirillaceae_120	rxn30687	cpd02182[e0],cpd00042[e0],cpd00221[e0]	-1.0,1.0,1.0	2,2,2
BfChitinispirillaceae_120	rxn30687	cpd02182[e0],cpd00042[e0],cpd00221[e0]	-1.0,1.0,1.0	2,2,2
BfChitinispirillaceae_120	rxn30687	cpd02182[e0],cpd00042[e0],cpd00221[e0]	-1.0,1.0,1.0	2,2,2
BfChitinispirillaceae_120	rxn30687	cpd02182[e0],cpd00042[e0],cpd00221[e0]	-1.0,1.0,1.0	2,2,2
BoHydrogenedentiales_097	rxn27853	cpd00003[e0],cpd00067[e0],cpd10515[e0],cpd00004[e0],cpd10516[e0]	-1.0,-1.0,-2.0,1.0,2.0	2,2,2,2,2
BoHydrogenedentiales_097	rxn27853	cpd00003[e0],cpd00067[e0],cpd10515[e0],cpd00004[e0],cpd10516[e0]	-1.0,-1.0,-2.0,1.0,2.0	2,2,2,2,2
BfTreponemataceae_131	rxn27700	cpd00003[e0],cpd00363[e0],cpd00004[e0],cpd00067[e0],cpd00071[e0]	-1.0,-1.0,1.0,1.0,1.0	2,2,2,2,2
BfTreponemataceae_131	rxn27700	cpd00003[e0],cpd00363[e0],cpd00004[e0],cpd00067[e0],cpd00071[e0]	-1.0,-1.0,1.0,1.0,1.0	2,2,2,2,2
BfTreponemataceae_131	rxn27700	cpd00003[e0],cpd00363[e0],cpd00004[e0],cpd00067[e0],cpd00071[e0]	-1.0,-1.0,1.0,1.0,1.0	2,2,2,2,2
BfProlixibacteraceae_107	rxn27556	cpd00001[e0],cpd22357[e0],cpd19009[e0],cpd28035[e0]	-1.0,-1.0,1.0,1.0	2,2,2,2
BfProlixibacteraceae_107	rxn27556	cpd00001[e0],cpd22357[e0],cpd19009[e0],cpd28035[e0]	-1.0,-1.0,1.0,1.0	2,2,2,2
BfProlixibacteraceae_107	rxn27556	cpd00001[e0],cpd22357[e0],cpd19009[e0],cpd28035[e0]	-1.0,-1.0,1.0,1.0	2,2,2,2
BfProlixibacteraceae_107	rxn27556	cpd00001[e0],cpd22357[e0],cpd19009[e0],cpd28035[e0]	-1.0,-1.0,1.0,1.0	2,2,2,2
BfProlixibacteraceae_107	rxn27556	cpd00001[e0],cpd22357[e0],cpd19009[e0],cpd28035[e0]	-1.0,-1.0,1.0,1.0	2,2,2,2
BfProlixibacteraceae_107	rxn27556	cpd00001[e0],cpd22357[e0],cpd19009[e0],cpd28035[e0]	-1.0,-1.0,1.0,1.0	2,2,2,2
BfProlixibacteraceae_107	rxn27556	cpd00001[e0],cpd22357[e0],cpd19009[e0],cpd28035[e0]	-1.0,-1.0,1.0,1.0	2,2,2,2
BfProlixibacteraceae_107	rxn27556	cpd00001[e0],cpd22357[e0],cpd19009[e0],cpd28035[e0]	-1.0,-1.0,1.0,1.0	2,2,2,2
BfProlixibacteraceae_107	rxn27556	cpd00001[e0],cpd22357[e0],cpd19009[e0],cpd28035[e0]	-1.0,-1.0,1.0,1.0	2,2,2,2
BfProlixibacteraceae_107	rxn27556	cpd00001[e0],cpd22357[e0],cpd19009[e0],cpd28035[e0]	-1.0,-1.0,1.0,1.0	2,2,2,2
BfProlixibacteraceae_107	rxn27556	cpd00001[e0],cpd22357[e0],cpd19009[e0],cpd28035[e0]	-1.0,-1.0,1.0,1.0	2,2,2,2
BgGordonia_069	rxn26571	cpd00005[e0],cpd28443[e0],cpd00006[e0],cpd28442[e0]	-1.0,-1.0,1.0,1.0	2,2,2,2
BgGordonia_069	rxn26571	cpd00005[e0],cpd28443[e0],cpd00006[e0],cpd28442[e0]	-1.0,-1.0,1.0,1.0	2,2,2,2
BgGordonia_069	rxn26571	cpd00005[e0],cpd28443[e0],cpd00006[e0],cpd28442[e0]	-1.0,-1.0,1.0,1.0	2,2,2,2
BgGordonia_069	rxn26571	cpd00005[e0],cpd28443[e0],cpd00006[e0],cpd28442[e0]	-1.0,-1.0,1.0,1.0	2,2,2,2
BgGordonia_069	rxn26571	cpd00005[e0],cpd28443[e0],cpd00006[e0],cpd28442[e0]	-1.0,-1.0,1.0,1.0	2,2,2,2
BgGordonia_069	rxn26571	cpd00005[e0],cpd28443[e0],cpd00006[e0],cpd28442[e0]	-1.0,-1.0,1.0,1.0	2,2,2,2
BgGordonia_069	rxn26571	cpd00005[e0],cpd28443[e0],cpd00006[e0],cpd28442[e0]	-1.0,-1.0,1.0,1.0	2,2,2,2
BgGordonia_069	rxn26571	cpd00005[e0],cpd28443[e0],cpd00006[e0],cpd28442[e0]	-1.0,-1.0,1.0,1.0	2,2,2,2
BgGordonia_069	rxn26571	cpd00005[e0],cpd28443[e0],cpd00006[e0],cpd28442[e0]	-1.0,-1.0,1.0,1.0	2,2,2,2
B_080	rxn26492	cpd22298[e0],cpd00001[e0],cpd22299[e0]	-1.0,2.0,1.0	2,2,2
B_080	rxn26492	cpd22298[e0],cpd00001[e0],cpd22299[e0]	-1.0,2.0,1.0	2,2,2
B_080	rxn26492	cpd22298[e0],cpd00001[e0],cpd22299[e0]	-1.0,2.0,1.0	2,2,2
B_080	rxn26492	cpd22298[e0],cpd00001[e0],cpd22299[e0]	-1.0,2.0,1.0	2,2,2
BfFibrobacteraceae_035	rxn26482	cpd11470[e0],cpd27417[e0],cpd11493[e0],cpd27714[e0]	-1.0,-1.0,1.0,1.0	2,2,2,2
BfFibrobacteraceae_035	rxn26482	cpd11470[e0],cpd27417[e0],cpd11493[e0],cpd27714[e0]	-1.0,-1.0,1.0,1.0	2,2,2,2
BfFibrobacteraceae_035	rxn26482	cpd11470[e0],cpd27417[e0],cpd11493[e0],cpd27714[e0]	-1.0,-1.0,1.0,1.0	2,2,2,2
BfFibrobacteraceae_035	rxn26482	cpd11470[e0],cpd27417[e0],cpd11493[e0],cpd27714[e0]	-1.0,-1.0,1.0,1.0	2,2,2,2
BfFibrobacteraceae_035	rxn26482	cpd11470[e0],cpd27417[e0],cpd11493[e0],cpd27714[e0]	-1.0,-1.0,1.0,1.0	2,2,2,2
BfFibrobacteraceae_035	rxn26329	cpd00001[e0],cpd25999[e0],cpd00010[e0],cpd00067[e0],cpd26000[e0]	-1.0,-1.0,1.0,1.0,1.0	2,2,2,2,2
BfFibrobacteraceae_035	rxn26329	cpd00001[e0],cpd25999[e0],cpd00010[e0],cpd00067[e0],cpd26000[e0]	-1.0,-1.0,1.0,1.0,1.0	2,2,2,2,2
BfFibrobacteraceae_035	rxn26329	cpd00001[e0],cpd25999[e0],cpd00010[e0],cpd00067[e0],cpd26000[e0]	-1.0,-1.0,1.0,1.0,1.0	2,2,2,2,2
BfFibrobacteraceae_035	rxn26329	cpd00001[e0],cpd25999[e0],cpd00010[e0],cpd00067[e0],cpd26000[e0]	-1.0,-1.0,1.0,1.0,1.0	2,2,2,2,2
BfFibrobacteraceae_035	rxn26329	cpd00001[e0],cpd25999[e0],cpd00010[e0],cpd00067[e0],cpd26000[e0]	-1.0,-1.0,1.0,1.0,1.0	2,2,2,2,2
BgGordonia_069	rxn26147	cpd00001[e0],cpd25964[e0],cpd25965[e0],cpd25966[e0]	-1.0,-1.0,1.0,1.0	2,2,2,2
BgGordonia_069	rxn26147	cpd00001[e0],cpd25964[e0],cpd25965[e0],cpd25966[e0]	-1.0,-1.0,1.0,1.0	2,2,2,2
BgGordonia_069	rxn26147	cpd00001[e0],cpd25964[e0],cpd25965[e0],cpd25966[e0]	-1.0,-1.0,1.0,1.0	2,2,2,2
BgGordonia_069	rxn26147	cpd00001[e0],cpd25964[e0],cpd25965[e0],cpd25966[e0]	-1.0,-1.0,1.0,1.0	2,2,2,2
BgGordonia_069	rxn26147	cpd00001[e0],cpd25964[e0],cpd25965[e0],cpd25966[e0]	-1.0,-1.0,1.0,1.0	2,2,2,2
BgGordonia_069	rxn26147	cpd00001[e0],cpd25964[e0],cpd25965[e0],cpd25966[e0]	-1.0,-1.0,1.0,1.0	2,2,2,2
BgGordonia_069	rxn26147	cpd00001[e0],cpd25964[e0],cpd25965[e0],cpd25966[e0]	-1.0,-1.0,1.0,1.0	2,2,2,2
BgGordonia_069	rxn26147	cpd00001[e0],cpd25964[e0],cpd25965[e0],cpd25966[e0]	-1.0,-1.0,1.0,1.0	2,2,2,2
BgGordonia_069	rxn26147	cpd00001[e0],cpd25964[e0],cpd25965[e0],cpd25966[e0]	-1.0,-1.0,1.0,1.0	2,2,2,2
BoAcidaminococcales_061	rxn26102	cpd15484[e0],cpd28293[e0],cpd00014[e0],cpd26538[e0]	-1.0,-1.0,1.0,1.0	2,2,2,2
BoAcidaminococcales_061	rxn26102	cpd15484[e0],cpd28293[e0],cpd00014[e0],cpd26538[e0]	-1.0,-1.0,1.0,1.0	2,2,2,2
BoAcidaminococcales_061	rxn26102	cpd15484[e0],cpd28293[e0],cpd00014[e0],cpd26538[e0]	-1.0,-1.0,1.0,1.0	2,2,2,2
BoKapabacteriales_119	rxn26079	cpd00238[e0],cpd26805[e0]	-1.0,1.0	2,2
BoKapabacteriales_119	rxn26079	cpd00238[e0],cpd26805[e0]	-1.0,1.0	2,2
BfChitinispirillaceae_120	rxn25988	cpd00017[e0],cpd28593[e0],cpd00060[e0],cpd00067[e0],cpd00128[e0],cpd28599[e0]	-1.0,-1.0,1.0,2.0,1.0,1.0	2,2,2,2,2,2
BfChitinispirillaceae_120	rxn25988	cpd00017[e0],cpd28593[e0],cpd00060[e0],cpd00067[e0],cpd00128[e0],cpd28599[e0]	-1.0,-1.0,1.0,2.0,1.0,1.0	2,2,2,2,2,2
BfChitinispirillaceae_120	rxn25988	cpd00017[e0],cpd28593[e0],cpd00060[e0],cpd00067[e0],cpd00128[e0],cpd28599[e0]	-1.0,-1.0,1.0,2.0,1.0,1.0	2,2,2,2,2,2
BfChitinispirillaceae_120	rxn25988	cpd00017[e0],cpd28593[e0],cpd00060[e0],cpd00067[e0],cpd00128[e0],cpd28599[e0]	-1.0,-1.0,1.0,2.0,1.0,1.0	2,2,2,2,2,2
BfChitinispirillaceae_120	rxn25988	cpd00017[e0],cpd28593[e0],cpd00060[e0],cpd00067[e0],cpd00128[e0],cpd28599[e0]	-1.0,-1.0,1.0,2.0,1.0,1.0	2,2,2,2,2,2
BfChitinispirillaceae_120	rxn25988	cpd00017[e0],cpd28593[e0],cpd00060[e0],cpd00067[e0],cpd00128[e0],cpd28599[e0]	-1.0,-1.0,1.0,2.0,1.0,1.0	2,2,2,2,2,2
BfChitinispirillaceae_120	rxn25988	cpd00017[e0],cpd28593[e0],cpd00060[e0],cpd00067[e0],cpd00128[e0],cpd28599[e0]	-1.0,-1.0,1.0,2.0,1.0,1.0	2,2,2,2,2,2
BfChitinispirillaceae_120	rxn25988	cpd00017[e0],cpd28593[e0],cpd00060[e0],cpd00067[e0],cpd00128[e0],cpd28599[e0]	-1.0,-1.0,1.0,2.0,1.0,1.0	2,2,2,2,2,2
BfProlixibacteraceae_107	rxn25684	cpd00080[e0],cpd22306[e0],cpd00009[e0],cpd22235[e0]	-1.0,-1.0,1.0,1.0	2,2,2,2
BfProlixibacteraceae_107	rxn25684	cpd00080[e0],cpd22306[e0],cpd00009[e0],cpd22235[e0]	-1.0,-1.0,1.0,1.0	2,2,2,2
BfProlixibacteraceae_107	rxn25684	cpd00080[e0],cpd22306[e0],cpd00009[e0],cpd22235[e0]	-1.0,-1.0,1.0,1.0	2,2,2,2
BfProlixibacteraceae_107	rxn25684	cpd00080[e0],cpd22306[e0],cpd00009[e0],cpd22235[e0]	-1.0,-1.0,1.0,1.0	2,2,2,2
BfProlixibacteraceae_107	rxn25684	cpd00080[e0],cpd22306[e0],cpd00009[e0],cpd22235[e0]	-1.0,-1.0,1.0,1.0	2,2,2,2
BfProlixibacteraceae_107	rxn25684	cpd00080[e0],cpd22306[e0],cpd00009[e0],cpd22235[e0]	-1.0,-1.0,1.0,1.0	2,2,2,2
BfProlixibacteraceae_107	rxn25684	cpd00080[e0],cpd22306[e0],cpd00009[e0],cpd22235[e0]	-1.0,-1.0,1.0,1.0	2,2,2,2
BfProlixibacteraceae_107	rxn25684	cpd00080[e0],cpd22306[e0],cpd00009[e0],cpd22235[e0]	-1.0,-1.0,1.0,1.0	2,2,2,2
BfProlixibacteraceae_107	rxn25684	cpd00080[e0],cpd22306[e0],cpd00009[e0],cpd22235[e0]	-1.0,-1.0,1.0,1.0	2,2,2,2
BfProlixibacteraceae_107	rxn25684	cpd00080[e0],cpd22306[e0],cpd00009[e0],cpd22235[e0]	-1.0,-1.0,1.0,1.0	2,2,2,2
BfProlixibacteraceae_107	rxn25684	cpd00080[e0],cpd22306[e0],cpd00009[e0],cpd22235[e0]	-1.0,-1.0,1.0,1.0	2,2,2,2
B_021	rxn25582	cpd00001[e0],cpd04330[e0],cpd00029[e0],cpd01132[e0]	-1.0,-1.0,1.0,1.0	2,2,2,2
B_021	rxn25582	cpd00001[e0],cpd04330[e0],cpd00029[e0],cpd01132[e0]	-1.0,-1.0,1.0,1.0	2,2,2,2
BgBacteroides_025	rxn25493	cpd00001[e0],cpd11217[e0],cpd00010[e0],cpd00067[e0],cpd02295[e0]	-1.0,-1.0,1.0,1.0,1.0	2,2,2,2,2
BgBacteroides_025	rxn25493	cpd00001[e0],cpd11217[e0],cpd00010[e0],cpd00067[e0],cpd02295[e0]	-1.0,-1.0,1.0,1.0,1.0	2,2,2,2,2
BgBacteroides_025	rxn25493	cpd00001[e0],cpd11217[e0],cpd00010[e0],cpd00067[e0],cpd02295[e0]	-1.0,-1.0,1.0,1.0,1.0	2,2,2,2,2
BgBacteroides_025	rxn25493	cpd00001[e0],cpd11217[e0],cpd00010[e0],cpd00067[e0],cpd02295[e0]	-1.0,-1.0,1.0,1.0,1.0	2,2,2,2,2
BgBacteroides_025	rxn25493	cpd00001[e0],cpd11217[e0],cpd00010[e0],cpd00067[e0],cpd02295[e0]	-1.0,-1.0,1.0,1.0,1.0	2,2,2,2,2
BgBacteroides_025	rxn25493	cpd00001[e0],cpd11217[e0],cpd00010[e0],cpd00067[e0],cpd02295[e0]	-1.0,-1.0,1.0,1.0,1.0	2,2,2,2,2
BfSmithellaceae_023	rxn25492	cpd16335[e0],cpd00020[e0],cpd03451[e0]	-1.0,1.0,1.0	2,2,2
BfSmithellaceae_023	rxn25492	cpd16335[e0],cpd00020[e0],cpd03451[e0]	-1.0,1.0,1.0	2,2,2
BfSmithellaceae_023	rxn25492	cpd16335[e0],cpd00020[e0],cpd03451[e0]	-1.0,1.0,1.0	2,2,2
BoKapabacteriales_119	rxn25322	cpd00005[e0],cpd00007[e0],cpd00067[e0],cpd03829[e0],cpd00001[e0],cpd00006[e0],cpd25716[e0]	-1.0,-1.0,-1.0,-1.0,1.0,1.0,1.0	2,2,2,2,2,2,2
BoKapabacteriales_119	rxn25322	cpd00005[e0],cpd00007[e0],cpd00067[e0],cpd03829[e0],cpd00001[e0],cpd00006[e0],cpd25716[e0]	-1.0,-1.0,-1.0,-1.0,1.0,1.0,1.0	2,2,2,2,2,2,2
BoBacteroidales_030	rxn25120	cpd00001[e0],cpd09927[e0],cpd00067[e0],cpd00646[e0],cpd25515[e0]	-1.0,-1.0,1.0,1.0,1.0	2,2,2,2,2
BoBacteroidales_030	rxn25120	cpd00001[e0],cpd09927[e0],cpd00067[e0],cpd00646[e0],cpd25515[e0]	-1.0,-1.0,1.0,1.0,1.0	2,2,2,2,2
BoBacteroidales_030	rxn25120	cpd00001[e0],cpd09927[e0],cpd00067[e0],cpd00646[e0],cpd25515[e0]	-1.0,-1.0,1.0,1.0,1.0	2,2,2,2,2
BoBacteroidales_030	rxn25120	cpd00001[e0],cpd09927[e0],cpd00067[e0],cpd00646[e0],cpd25515[e0]	-1.0,-1.0,1.0,1.0,1.0	2,2,2,2,2
BoBacteroidales_030	rxn25120	cpd00001[e0],cpd09927[e0],cpd00067[e0],cpd00646[e0],cpd25515[e0]	-1.0,-1.0,1.0,1.0,1.0	2,2,2,2,2
BoBacteroidales_030	rxn25120	cpd00001[e0],cpd09927[e0],cpd00067[e0],cpd00646[e0],cpd25515[e0]	-1.0,-1.0,1.0,1.0,1.0	2,2,2,2,2
BgPetrimonas_027	rxn24985	cpd24380[e0],cpd01644[e0]	-1.0,1.0	2,2
BgPetrimonas_027	rxn24985	cpd24380[e0],cpd01644[e0]	-1.0,1.0	2,2
BgPetrimonas_027	rxn24985	cpd24380[e0],cpd01644[e0]	-1.0,1.0	2,2
BgPetrimonas_027	rxn24985	cpd24380[e0],cpd01644[e0]	-1.0,1.0	2,2
BgPetrimonas_027	rxn24985	cpd24380[e0],cpd01644[e0]	-1.0,1.0	2,2
BfSmithellaceae_023	rxn24527	cpd00001[e0],cpd27528[e0],cpd00100[e0],cpd26675[e0]	-1.0,-1.0,1.0,1.0	2,2,2,2
BfSmithellaceae_023	rxn24527	cpd00001[e0],cpd27528[e0],cpd00100[e0],cpd26675[e0]	-1.0,-1.0,1.0,1.0	2,2,2,2
BfSmithellaceae_023	rxn24527	cpd00001[e0],cpd27528[e0],cpd00100[e0],cpd26675[e0]	-1.0,-1.0,1.0,1.0	2,2,2,2
BoHydrogenedentiales_096	rxn24367	cpd00005[e0],cpd00007[e0],cpd00067[e0],cpd01449[e0],cpd00001[e0],cpd00006[e0],cpd16354[e0]	-1.0,-1.0,-2.0,-1.0,1.0,1.0,1.0	2,2,2,2,2,2,2
BoHydrogenedentiales_096	rxn24367	cpd00005[e0],cpd00007[e0],cpd00067[e0],cpd01449[e0],cpd00001[e0],cpd00006[e0],cpd16354[e0]	-1.0,-1.0,-2.0,-1.0,1.0,1.0,1.0	2,2,2,2,2,2,2
BgSmithella_085	rxn24185	cpd00001[e0],cpd03989[e0],cpd00067[e0],cpd01711[e0],cpd27712[e0]	-1.0,-1.0,1.0,1.0,1.0	2,2,2,2,2
BgSmithella_085	rxn24185	cpd00001[e0],cpd03989[e0],cpd00067[e0],cpd01711[e0],cpd27712[e0]	-1.0,-1.0,1.0,1.0,1.0	2,2,2,2,2
BgSmithella_085	rxn24185	cpd00001[e0],cpd03989[e0],cpd00067[e0],cpd01711[e0],cpd27712[e0]	-1.0,-1.0,1.0,1.0,1.0	2,2,2,2,2
BgSmithella_085	rxn24185	cpd00001[e0],cpd03989[e0],cpd00067[e0],cpd01711[e0],cpd27712[e0]	-1.0,-1.0,1.0,1.0,1.0	2,2,2,2,2
BgSmithella_085	rxn24185	cpd00001[e0],cpd03989[e0],cpd00067[e0],cpd01711[e0],cpd27712[e0]	-1.0,-1.0,1.0,1.0,1.0	2,2,2,2,2
BgSmithella_085	rxn24185	cpd00001[e0],cpd03989[e0],cpd00067[e0],cpd01711[e0],cpd27712[e0]	-1.0,-1.0,1.0,1.0,1.0	2,2,2,2,2
BgSmithella_085	rxn24185	cpd00001[e0],cpd03989[e0],cpd00067[e0],cpd01711[e0],cpd27712[e0]	-1.0,-1.0,1.0,1.0,1.0	2,2,2,2,2
BfProlixibacteraceae_107	rxn23769	cpd00001[e0],cpd27519[e0],cpd00116[e0],cpd21755[e0],cpd00067[e0]	-3.0,-1.0,3.0,1.0,3.0	2,2,2,2,2
BfProlixibacteraceae_107	rxn23769	cpd00001[e0],cpd27519[e0],cpd00116[e0],cpd21755[e0],cpd00067[e0]	-3.0,-1.0,3.0,1.0,3.0	2,2,2,2,2
BfProlixibacteraceae_107	rxn23769	cpd00001[e0],cpd27519[e0],cpd00116[e0],cpd21755[e0],cpd00067[e0]	-3.0,-1.0,3.0,1.0,3.0	2,2,2,2,2
BfProlixibacteraceae_107	rxn23769	cpd00001[e0],cpd27519[e0],cpd00116[e0],cpd21755[e0],cpd00067[e0]	-3.0,-1.0,3.0,1.0,3.0	2,2,2,2,2
BfProlixibacteraceae_107	rxn23769	cpd00001[e0],cpd27519[e0],cpd00116[e0],cpd21755[e0],cpd00067[e0]	-3.0,-1.0,3.0,1.0,3.0	2,2,2,2,2
BfProlixibacteraceae_107	rxn23769	cpd00001[e0],cpd27519[e0],cpd00116[e0],cpd21755[e0],cpd00067[e0]	-3.0,-1.0,3.0,1.0,3.0	2,2,2,2,2
BfProlixibacteraceae_107	rxn23769	cpd00001[e0],cpd27519[e0],cpd00116[e0],cpd21755[e0],cpd00067[e0]	-3.0,-1.0,3.0,1.0,3.0	2,2,2,2,2
BfProlixibacteraceae_107	rxn23769	cpd00001[e0],cpd27519[e0],cpd00116[e0],cpd21755[e0],cpd00067[e0]	-3.0,-1.0,3.0,1.0,3.0	2,2,2,2,2
BfProlixibacteraceae_107	rxn23769	cpd00001[e0],cpd27519[e0],cpd00116[e0],cpd21755[e0],cpd00067[e0]	-3.0,-1.0,3.0,1.0,3.0	2,2,2,2,2
BfProlixibacteraceae_107	rxn23769	cpd00001[e0],cpd27519[e0],cpd00116[e0],cpd21755[e0],cpd00067[e0]	-3.0,-1.0,3.0,1.0,3.0	2,2,2,2,2
BfProlixibacteraceae_107	rxn23769	cpd00001[e0],cpd27519[e0],cpd00116[e0],cpd21755[e0],cpd00067[e0]	-3.0,-1.0,3.0,1.0,3.0	2,2,2,2,2
BfAnaerolineaceae_076	rxn23757	cpd00087[e0],cpd04073[e0],cpd00197[e0],cpd00345[e0]	-1.0,-1.0,1.0,1.0	2,2,2,2
BfAnaerolineaceae_076	rxn23757	cpd00087[e0],cpd04073[e0],cpd00197[e0],cpd00345[e0]	-1.0,-1.0,1.0,1.0	2,2,2,2
BfAnaerolineaceae_076	rxn23757	cpd00087[e0],cpd04073[e0],cpd00197[e0],cpd00345[e0]	-1.0,-1.0,1.0,1.0	2,2,2,2
BfChitinispirillaceae_120	rxn23757	cpd00087[e0],cpd04073[e0],cpd00197[e0],cpd00345[e0]	-1.0,-1.0,1.0,1.0	2,2,2,2
BfChitinispirillaceae_120	rxn23757	cpd00087[e0],cpd04073[e0],cpd00197[e0],cpd00345[e0]	-1.0,-1.0,1.0,1.0	2,2,2,2
BfChitinispirillaceae_120	rxn23757	cpd00087[e0],cpd04073[e0],cpd00197[e0],cpd00345[e0]	-1.0,-1.0,1.0,1.0	2,2,2,2
BfChitinispirillaceae_120	rxn23757	cpd00087[e0],cpd04073[e0],cpd00197[e0],cpd00345[e0]	-1.0,-1.0,1.0,1.0	2,2,2,2
BfChitinispirillaceae_120	rxn23757	cpd00087[e0],cpd04073[e0],cpd00197[e0],cpd00345[e0]	-1.0,-1.0,1.0,1.0	2,2,2,2
BfChitinispirillaceae_120	rxn23757	cpd00087[e0],cpd04073[e0],cpd00197[e0],cpd00345[e0]	-1.0,-1.0,1.0,1.0	2,2,2,2
BfChitinispirillaceae_120	rxn23757	cpd00087[e0],cpd04073[e0],cpd00197[e0],cpd00345[e0]	-1.0,-1.0,1.0,1.0	2,2,2,2
BfChitinispirillaceae_120	rxn23757	cpd00087[e0],cpd04073[e0],cpd00197[e0],cpd00345[e0]	-1.0,-1.0,1.0,1.0	2,2,2,2
BfErysipelotrichaceae_042	rxn23757	cpd00087[e0],cpd04073[e0],cpd00197[e0],cpd00345[e0]	-1.0,-1.0,1.0,1.0	2,2,2,2
BfErysipelotrichaceae_042	rxn23757	cpd00087[e0],cpd04073[e0],cpd00197[e0],cpd00345[e0]	-1.0,-1.0,1.0,1.0	2,2,2,2
BfErysipelotrichaceae_042	rxn23757	cpd00087[e0],cpd04073[e0],cpd00197[e0],cpd00345[e0]	-1.0,-1.0,1.0,1.0	2,2,2,2
BfErysipelotrichaceae_042	rxn23757	cpd00087[e0],cpd04073[e0],cpd00197[e0],cpd00345[e0]	-1.0,-1.0,1.0,1.0	2,2,2,2
BfRuminococcaceae_046	rxn23757	cpd00087[e0],cpd04073[e0],cpd00197[e0],cpd00345[e0]	-1.0,-1.0,1.0,1.0	2,2,2,2
BfRuminococcaceae_046	rxn23757	cpd00087[e0],cpd04073[e0],cpd00197[e0],cpd00345[e0]	-1.0,-1.0,1.0,1.0	2,2,2,2
BfRuminococcaceae_046	rxn23757	cpd00087[e0],cpd04073[e0],cpd00197[e0],cpd00345[e0]	-1.0,-1.0,1.0,1.0	2,2,2,2
BfRuminococcaceae_046	rxn23757	cpd00087[e0],cpd04073[e0],cpd00197[e0],cpd00345[e0]	-1.0,-1.0,1.0,1.0	2,2,2,2
BgSmithella_085	rxn23440	cpd00001[e0],cpd24209[e0],cpd00067[e0],cpd00168[e0],cpd27712[e0]	-1.0,-1.0,1.0,1.0,1.0	2,2,2,2,2
BgSmithella_085	rxn23440	cpd00001[e0],cpd24209[e0],cpd00067[e0],cpd00168[e0],cpd27712[e0]	-1.0,-1.0,1.0,1.0,1.0	2,2,2,2,2
BgSmithella_085	rxn23440	cpd00001[e0],cpd24209[e0],cpd00067[e0],cpd00168[e0],cpd27712[e0]	-1.0,-1.0,1.0,1.0,1.0	2,2,2,2,2
BgSmithella_085	rxn23440	cpd00001[e0],cpd24209[e0],cpd00067[e0],cpd00168[e0],cpd27712[e0]	-1.0,-1.0,1.0,1.0,1.0	2,2,2,2,2
BgSmithella_085	rxn23440	cpd00001[e0],cpd24209[e0],cpd00067[e0],cpd00168[e0],cpd27712[e0]	-1.0,-1.0,1.0,1.0,1.0	2,2,2,2,2
BgSmithella_085	rxn23440	cpd00001[e0],cpd24209[e0],cpd00067[e0],cpd00168[e0],cpd27712[e0]	-1.0,-1.0,1.0,1.0,1.0	2,2,2,2,2
BgSmithella_085	rxn23440	cpd00001[e0],cpd24209[e0],cpd00067[e0],cpd00168[e0],cpd27712[e0]	-1.0,-1.0,1.0,1.0,1.0	2,2,2,2,2
B_080	rxn23333	cpd00001[e0],cpd27722[e0],cpd02508[e0]	-1.0,-1.0,1.0	2,2,2
B_080	rxn23333	cpd00001[e0],cpd27722[e0],cpd02508[e0]	-1.0,-1.0,1.0	2,2,2
B_080	rxn23333	cpd00001[e0],cpd27722[e0],cpd02508[e0]	-1.0,-1.0,1.0	2,2,2
B_080	rxn23333	cpd00001[e0],cpd27722[e0],cpd02508[e0]	-1.0,-1.0,1.0	2,2,2
BgGordonia_069	rxn23109	cpd23992[e0],cpd00463[e0]	-1.0,1.0	2,2
BgGordonia_069	rxn23109	cpd23992[e0],cpd00463[e0]	-1.0,1.0	2,2
BgGordonia_069	rxn23109	cpd23992[e0],cpd00463[e0]	-1.0,1.0	2,2
BgGordonia_069	rxn23109	cpd23992[e0],cpd00463[e0]	-1.0,1.0	2,2
BgGordonia_069	rxn23109	cpd23992[e0],cpd00463[e0]	-1.0,1.0	2,2
BgGordonia_069	rxn23109	cpd23992[e0],cpd00463[e0]	-1.0,1.0	2,2
BgGordonia_069	rxn23109	cpd23992[e0],cpd00463[e0]	-1.0,1.0	2,2
BgGordonia_069	rxn23109	cpd23992[e0],cpd00463[e0]	-1.0,1.0	2,2
BgGordonia_069	rxn23109	cpd23992[e0],cpd00463[e0]	-1.0,1.0	2,2
BoChristensenellales_058	rxn22934	cpd26672[e0],cpd27847[e0],cpd00018[e0],cpd27355[e0],cpd28260[e0]	-1.0,-1.0,1.0,1.0,1.0	2,2,2,2,2
BfProlixibacteraceae_107	rxn22888	cpd00001[e0],cpd27905[e0],cpd23877[e0],cpd27668[e0]	-1.0,-1.0,1.0,1.0	2,2,2,2
BfProlixibacteraceae_107	rxn22888	cpd00001[e0],cpd27905[e0],cpd23877[e0],cpd27668[e0]	-1.0,-1.0,1.0,1.0	2,2,2,2
BfProlixibacteraceae_107	rxn22888	cpd00001[e0],cpd27905[e0],cpd23877[e0],cpd27668[e0]	-1.0,-1.0,1.0,1.0	2,2,2,2
BfProlixibacteraceae_107	rxn22888	cpd00001[e0],cpd27905[e0],cpd23877[e0],cpd27668[e0]	-1.0,-1.0,1.0,1.0	2,2,2,2
BfProlixibacteraceae_107	rxn22888	cpd00001[e0],cpd27905[e0],cpd23877[e0],cpd27668[e0]	-1.0,-1.0,1.0,1.0	2,2,2,2
BfProlixibacteraceae_107	rxn22888	cpd00001[e0],cpd27905[e0],cpd23877[e0],cpd27668[e0]	-1.0,-1.0,1.0,1.0	2,2,2,2
BfProlixibacteraceae_107	rxn22888	cpd00001[e0],cpd27905[e0],cpd23877[e0],cpd27668[e0]	-1.0,-1.0,1.0,1.0	2,2,2,2
BfProlixibacteraceae_107	rxn22888	cpd00001[e0],cpd27905[e0],cpd23877[e0],cpd27668[e0]	-1.0,-1.0,1.0,1.0	2,2,2,2
BfProlixibacteraceae_107	rxn22888	cpd00001[e0],cpd27905[e0],cpd23877[e0],cpd27668[e0]	-1.0,-1.0,1.0,1.0	2,2,2,2
BfProlixibacteraceae_107	rxn22888	cpd00001[e0],cpd27905[e0],cpd23877[e0],cpd27668[e0]	-1.0,-1.0,1.0,1.0	2,2,2,2
BfProlixibacteraceae_107	rxn22888	cpd00001[e0],cpd27905[e0],cpd23877[e0],cpd27668[e0]	-1.0,-1.0,1.0,1.0	2,2,2,2
BoHydrogenedentiales_097	rxn22792	cpd00017[e0],cpd26855[e0],cpd00067[e0],cpd00147[e0],cpd26961[e0]	-1.0,-1.0,1.0,1.0,1.0	2,2,2,2,2
BoHydrogenedentiales_097	rxn22792	cpd00017[e0],cpd26855[e0],cpd00067[e0],cpd00147[e0],cpd26961[e0]	-1.0,-1.0,1.0,1.0,1.0	2,2,2,2,2
BfFibrobacteraceae_035	rxn22637	cpd00026[e0],cpd00081[e0],cpd00001[e0],cpd08358[e0]	-1.0,-1.0,1.0,1.0	2,2,2,2
BfFibrobacteraceae_035	rxn22637	cpd00026[e0],cpd00081[e0],cpd00001[e0],cpd08358[e0]	-1.0,-1.0,1.0,1.0	2,2,2,2
BfFibrobacteraceae_035	rxn22637	cpd00026[e0],cpd00081[e0],cpd00001[e0],cpd08358[e0]	-1.0,-1.0,1.0,1.0	2,2,2,2
BfFibrobacteraceae_035	rxn22637	cpd00026[e0],cpd00081[e0],cpd00001[e0],cpd08358[e0]	-1.0,-1.0,1.0,1.0	2,2,2,2
BfFibrobacteraceae_035	rxn22637	cpd00026[e0],cpd00081[e0],cpd00001[e0],cpd08358[e0]	-1.0,-1.0,1.0,1.0	2,2,2,2
BfChitinispirillaceae_120	rxn22499	cpd00001[e0],cpd28101[e0],cpd26931[e0],cpd28100[e0]	-1.0,-1.0,1.0,1.0	2,2,2,2
BfChitinispirillaceae_120	rxn22499	cpd00001[e0],cpd28101[e0],cpd26931[e0],cpd28100[e0]	-1.0,-1.0,1.0,1.0	2,2,2,2
BfChitinispirillaceae_120	rxn22499	cpd00001[e0],cpd28101[e0],cpd26931[e0],cpd28100[e0]	-1.0,-1.0,1.0,1.0	2,2,2,2
BfChitinispirillaceae_120	rxn22499	cpd00001[e0],cpd28101[e0],cpd26931[e0],cpd28100[e0]	-1.0,-1.0,1.0,1.0	2,2,2,2
BfChitinispirillaceae_120	rxn22499	cpd00001[e0],cpd28101[e0],cpd26931[e0],cpd28100[e0]	-1.0,-1.0,1.0,1.0	2,2,2,2
BfChitinispirillaceae_120	rxn22499	cpd00001[e0],cpd28101[e0],cpd26931[e0],cpd28100[e0]	-1.0,-1.0,1.0,1.0	2,2,2,2
BfChitinispirillaceae_120	rxn22499	cpd00001[e0],cpd28101[e0],cpd26931[e0],cpd28100[e0]	-1.0,-1.0,1.0,1.0	2,2,2,2
BfChitinispirillaceae_120	rxn22499	cpd00001[e0],cpd28101[e0],cpd26931[e0],cpd28100[e0]	-1.0,-1.0,1.0,1.0	2,2,2,2
BfFibrobacteraceae_035	rxn22499	cpd00001[e0],cpd28101[e0],cpd26931[e0],cpd28100[e0]	-1.0,-1.0,1.0,1.0	2,2,2,2
BfFibrobacteraceae_035	rxn22499	cpd00001[e0],cpd28101[e0],cpd26931[e0],cpd28100[e0]	-1.0,-1.0,1.0,1.0	2,2,2,2
BfFibrobacteraceae_035	rxn22499	cpd00001[e0],cpd28101[e0],cpd26931[e0],cpd28100[e0]	-1.0,-1.0,1.0,1.0	2,2,2,2
BfFibrobacteraceae_035	rxn22499	cpd00001[e0],cpd28101[e0],cpd26931[e0],cpd28100[e0]	-1.0,-1.0,1.0,1.0	2,2,2,2
BfFibrobacteraceae_035	rxn22499	cpd00001[e0],cpd28101[e0],cpd26931[e0],cpd28100[e0]	-1.0,-1.0,1.0,1.0	2,2,2,2
BfPaludibacteraceae_102	rxn22499	cpd00001[e0],cpd28101[e0],cpd26931[e0],cpd28100[e0]	-1.0,-1.0,1.0,1.0	2,2,2,2
BfPaludibacteraceae_102	rxn22499	cpd00001[e0],cpd28101[e0],cpd26931[e0],cpd28100[e0]	-1.0,-1.0,1.0,1.0	2,2,2,2
BfPaludibacteraceae_102	rxn22499	cpd00001[e0],cpd28101[e0],cpd26931[e0],cpd28100[e0]	-1.0,-1.0,1.0,1.0	2,2,2,2
BfPaludibacteraceae_102	rxn22499	cpd00001[e0],cpd28101[e0],cpd26931[e0],cpd28100[e0]	-1.0,-1.0,1.0,1.0	2,2,2,2
BfPaludibacteraceae_102	rxn22499	cpd00001[e0],cpd28101[e0],cpd26931[e0],cpd28100[e0]	-1.0,-1.0,1.0,1.0	2,2,2,2
BfPaludibacteraceae_102	rxn22499	cpd00001[e0],cpd28101[e0],cpd26931[e0],cpd28100[e0]	-1.0,-1.0,1.0,1.0	2,2,2,2
BfPaludibacteraceae_102	rxn22499	cpd00001[e0],cpd28101[e0],cpd26931[e0],cpd28100[e0]	-1.0,-1.0,1.0,1.0	2,2,2,2
BfPaludibacteraceae_102	rxn22499	cpd00001[e0],cpd28101[e0],cpd26931[e0],cpd28100[e0]	-1.0,-1.0,1.0,1.0	2,2,2,2
BfPaludibacteraceae_102	rxn22499	cpd00001[e0],cpd28101[e0],cpd26931[e0],cpd28100[e0]	-1.0,-1.0,1.0,1.0	2,2,2,2
BoBacteroidales_029	rxn22499	cpd00001[e0],cpd28101[e0],cpd26931[e0],cpd28100[e0]	-1.0,-1.0,1.0,1.0	2,2,2,2
BoBacteroidales_029	rxn22499	cpd00001[e0],cpd28101[e0],cpd26931[e0],cpd28100[e0]	-1.0,-1.0,1.0,1.0	2,2,2,2
BoBacteroidales_029	rxn22499	cpd00001[e0],cpd28101[e0],cpd26931[e0],cpd28100[e0]	-1.0,-1.0,1.0,1.0	2,2,2,2
BoBacteroidales_029	rxn22499	cpd00001[e0],cpd28101[e0],cpd26931[e0],cpd28100[e0]	-1.0,-1.0,1.0,1.0	2,2,2,2
BoBacteroidales_029	rxn22499	cpd00001[e0],cpd28101[e0],cpd26931[e0],cpd28100[e0]	-1.0,-1.0,1.0,1.0	2,2,2,2
BoBacteroidales_030	rxn22499	cpd00001[e0],cpd28101[e0],cpd26931[e0],cpd28100[e0]	-1.0,-1.0,1.0,1.0	2,2,2,2
BoBacteroidales_030	rxn22499	cpd00001[e0],cpd28101[e0],cpd26931[e0],cpd28100[e0]	-1.0,-1.0,1.0,1.0	2,2,2,2
BoBacteroidales_030	rxn22499	cpd00001[e0],cpd28101[e0],cpd26931[e0],cpd28100[e0]	-1.0,-1.0,1.0,1.0	2,2,2,2
BoBacteroidales_030	rxn22499	cpd00001[e0],cpd28101[e0],cpd26931[e0],cpd28100[e0]	-1.0,-1.0,1.0,1.0	2,2,2,2
BoBacteroidales_030	rxn22499	cpd00001[e0],cpd28101[e0],cpd26931[e0],cpd28100[e0]	-1.0,-1.0,1.0,1.0	2,2,2,2
BoBacteroidales_030	rxn22499	cpd00001[e0],cpd28101[e0],cpd26931[e0],cpd28100[e0]	-1.0,-1.0,1.0,1.0	2,2,2,2
BoChristensenellales_055	rxn22340	cpd00001[e0],cpd23697[e0],cpd00009[e0],cpd23698[e0]	-1.0,-1.0,1.0,1.0	2,2,2,2
BoChristensenellales_055	rxn22340	cpd00001[e0],cpd23697[e0],cpd00009[e0],cpd23698[e0]	-1.0,-1.0,1.0,1.0	2,2,2,2
BoChristensenellales_055	rxn22340	cpd00001[e0],cpd23697[e0],cpd00009[e0],cpd23698[e0]	-1.0,-1.0,1.0,1.0	2,2,2,2
BoChristensenellales_055	rxn22340	cpd00001[e0],cpd23697[e0],cpd00009[e0],cpd23698[e0]	-1.0,-1.0,1.0,1.0	2,2,2,2
BoChristensenellales_056	rxn22340	cpd00001[e0],cpd23697[e0],cpd00009[e0],cpd23698[e0]	-1.0,-1.0,1.0,1.0	2,2,2,2
BoChristensenellales_056	rxn22340	cpd00001[e0],cpd23697[e0],cpd00009[e0],cpd23698[e0]	-1.0,-1.0,1.0,1.0	2,2,2,2
BoPedosphaerales_125	rxn22292	cpd00007[e0],cpd09143[e0],cpd00067[e0],cpd23659[e0]	-1.0,-1.0,1.0,1.0	2,2,2,2
BoPedosphaerales_125	rxn22292	cpd00007[e0],cpd09143[e0],cpd00067[e0],cpd23659[e0]	-1.0,-1.0,1.0,1.0	2,2,2,2
BoSaccharofermentanales_048	rxn22262	cpd00001[e0],cpd28184[e0],cpd00048[e0],cpd28183[e0]	-1.0,-1.0,1.0,1.0	2,2,2,2
BfPaludibacteraceae_102	rxn21890	cpd00007[e0],cpd00024[e0],cpd03657[e0],cpd00011[e0],cpd00036[e0],cpd02249[e0]	-1.0,-1.0,-1.0,1.0,1.0,1.0	2,2,2,2,2,2
BfPaludibacteraceae_102	rxn21890	cpd00007[e0],cpd00024[e0],cpd03657[e0],cpd00011[e0],cpd00036[e0],cpd02249[e0]	-1.0,-1.0,-1.0,1.0,1.0,1.0	2,2,2,2,2,2
BfPaludibacteraceae_102	rxn21890	cpd00007[e0],cpd00024[e0],cpd03657[e0],cpd00011[e0],cpd00036[e0],cpd02249[e0]	-1.0,-1.0,-1.0,1.0,1.0,1.0	2,2,2,2,2,2
BfPaludibacteraceae_102	rxn21890	cpd00007[e0],cpd00024[e0],cpd03657[e0],cpd00011[e0],cpd00036[e0],cpd02249[e0]	-1.0,-1.0,-1.0,1.0,1.0,1.0	2,2,2,2,2,2
BfPaludibacteraceae_102	rxn21890	cpd00007[e0],cpd00024[e0],cpd03657[e0],cpd00011[e0],cpd00036[e0],cpd02249[e0]	-1.0,-1.0,-1.0,1.0,1.0,1.0	2,2,2,2,2,2
BfPaludibacteraceae_102	rxn21890	cpd00007[e0],cpd00024[e0],cpd03657[e0],cpd00011[e0],cpd00036[e0],cpd02249[e0]	-1.0,-1.0,-1.0,1.0,1.0,1.0	2,2,2,2,2,2
BfPaludibacteraceae_102	rxn21890	cpd00007[e0],cpd00024[e0],cpd03657[e0],cpd00011[e0],cpd00036[e0],cpd02249[e0]	-1.0,-1.0,-1.0,1.0,1.0,1.0	2,2,2,2,2,2
BfPaludibacteraceae_102	rxn21890	cpd00007[e0],cpd00024[e0],cpd03657[e0],cpd00011[e0],cpd00036[e0],cpd02249[e0]	-1.0,-1.0,-1.0,1.0,1.0,1.0	2,2,2,2,2,2
BfPaludibacteraceae_102	rxn21890	cpd00007[e0],cpd00024[e0],cpd03657[e0],cpd00011[e0],cpd00036[e0],cpd02249[e0]	-1.0,-1.0,-1.0,1.0,1.0,1.0	2,2,2,2,2,2
BfChitinispirillaceae_120	rxn21649	cpd00002[e0],cpd19013[e0],cpd23337[e0],cpd00012[e0],cpd00018[e0],cpd00067[e0],cpd23331[e0]	-1.0,-1.0,-1.0,1.0,1.0,2.0,1.0	2,2,2,2,2,2,2
BfChitinispirillaceae_120	rxn21649	cpd00002[e0],cpd19013[e0],cpd23337[e0],cpd00012[e0],cpd00018[e0],cpd00067[e0],cpd23331[e0]	-1.0,-1.0,-1.0,1.0,1.0,2.0,1.0	2,2,2,2,2,2,2
BfChitinispirillaceae_120	rxn21649	cpd00002[e0],cpd19013[e0],cpd23337[e0],cpd00012[e0],cpd00018[e0],cpd00067[e0],cpd23331[e0]	-1.0,-1.0,-1.0,1.0,1.0,2.0,1.0	2,2,2,2,2,2,2
BfChitinispirillaceae_120	rxn21649	cpd00002[e0],cpd19013[e0],cpd23337[e0],cpd00012[e0],cpd00018[e0],cpd00067[e0],cpd23331[e0]	-1.0,-1.0,-1.0,1.0,1.0,2.0,1.0	2,2,2,2,2,2,2
BfChitinispirillaceae_120	rxn21649	cpd00002[e0],cpd19013[e0],cpd23337[e0],cpd00012[e0],cpd00018[e0],cpd00067[e0],cpd23331[e0]	-1.0,-1.0,-1.0,1.0,1.0,2.0,1.0	2,2,2,2,2,2,2
BfChitinispirillaceae_120	rxn21649	cpd00002[e0],cpd19013[e0],cpd23337[e0],cpd00012[e0],cpd00018[e0],cpd00067[e0],cpd23331[e0]	-1.0,-1.0,-1.0,1.0,1.0,2.0,1.0	2,2,2,2,2,2,2
BfChitinispirillaceae_120	rxn21649	cpd00002[e0],cpd19013[e0],cpd23337[e0],cpd00012[e0],cpd00018[e0],cpd00067[e0],cpd23331[e0]	-1.0,-1.0,-1.0,1.0,1.0,2.0,1.0	2,2,2,2,2,2,2
BfChitinispirillaceae_120	rxn21649	cpd00002[e0],cpd19013[e0],cpd23337[e0],cpd00012[e0],cpd00018[e0],cpd00067[e0],cpd23331[e0]	-1.0,-1.0,-1.0,1.0,1.0,2.0,1.0	2,2,2,2,2,2,2
BfPaludibacteraceae_103	rxn21466	cpd00007[e0],cpd23266[e0],cpd00001[e0],cpd00025[e0],cpd00067[e0],cpd00097[e0]	-3.0,-1.0,2.0,2.0,2.0,1.0	2,2,2,2,2,2
BfPaludibacteraceae_103	rxn21466	cpd00007[e0],cpd23266[e0],cpd00001[e0],cpd00025[e0],cpd00067[e0],cpd00097[e0]	-3.0,-1.0,2.0,2.0,2.0,1.0	2,2,2,2,2,2
BfPaludibacteraceae_103	rxn21466	cpd00007[e0],cpd23266[e0],cpd00001[e0],cpd00025[e0],cpd00067[e0],cpd00097[e0]	-3.0,-1.0,2.0,2.0,2.0,1.0	2,2,2,2,2,2
BfPaludibacteraceae_103	rxn21466	cpd00007[e0],cpd23266[e0],cpd00001[e0],cpd00025[e0],cpd00067[e0],cpd00097[e0]	-3.0,-1.0,2.0,2.0,2.0,1.0	2,2,2,2,2,2
BfPaludibacteraceae_103	rxn21466	cpd00007[e0],cpd23266[e0],cpd00001[e0],cpd00025[e0],cpd00067[e0],cpd00097[e0]	-3.0,-1.0,2.0,2.0,2.0,1.0	2,2,2,2,2,2
BfPaludibacteraceae_103	rxn20984	cpd17281[e0],cpd17282[e0],cpd28297[e0]	-1.0,1.0,1.0	2,2,2
BfPaludibacteraceae_103	rxn20984	cpd17281[e0],cpd17282[e0],cpd28297[e0]	-1.0,1.0,1.0	2,2,2
BfPaludibacteraceae_103	rxn20984	cpd17281[e0],cpd17282[e0],cpd28297[e0]	-1.0,1.0,1.0	2,2,2
BfPaludibacteraceae_103	rxn20984	cpd17281[e0],cpd17282[e0],cpd28297[e0]	-1.0,1.0,1.0	2,2,2
BfPaludibacteraceae_103	rxn20984	cpd17281[e0],cpd17282[e0],cpd28297[e0]	-1.0,1.0,1.0	2,2,2
BgSmithella_085	rxn20768	cpd00001[e0],cpd04865[e0],cpd00067[e0],cpd00599[e0],cpd27712[e0]	-1.0,-1.0,1.0,1.0,1.0	2,2,2,2,2
BgSmithella_085	rxn20768	cpd00001[e0],cpd04865[e0],cpd00067[e0],cpd00599[e0],cpd27712[e0]	-1.0,-1.0,1.0,1.0,1.0	2,2,2,2,2
BgSmithella_085	rxn20768	cpd00001[e0],cpd04865[e0],cpd00067[e0],cpd00599[e0],cpd27712[e0]	-1.0,-1.0,1.0,1.0,1.0	2,2,2,2,2
BgSmithella_085	rxn20768	cpd00001[e0],cpd04865[e0],cpd00067[e0],cpd00599[e0],cpd27712[e0]	-1.0,-1.0,1.0,1.0,1.0	2,2,2,2,2
BgSmithella_085	rxn20768	cpd00001[e0],cpd04865[e0],cpd00067[e0],cpd00599[e0],cpd27712[e0]	-1.0,-1.0,1.0,1.0,1.0	2,2,2,2,2
BgSmithella_085	rxn20768	cpd00001[e0],cpd04865[e0],cpd00067[e0],cpd00599[e0],cpd27712[e0]	-1.0,-1.0,1.0,1.0,1.0	2,2,2,2,2
BgSmithella_085	rxn20768	cpd00001[e0],cpd04865[e0],cpd00067[e0],cpd00599[e0],cpd27712[e0]	-1.0,-1.0,1.0,1.0,1.0	2,2,2,2,2
BoBacteroidales_113	rxn20744	cpd00067[e0],cpd08029[e0],cpd00029[e0],cpd00531[e0],cpd01007[e0]	-1.0,-1.0,1.0,1.0,1.0	2,2,2,2,2
BoBacteroidales_113	rxn20744	cpd00067[e0],cpd08029[e0],cpd00029[e0],cpd00531[e0],cpd01007[e0]	-1.0,-1.0,1.0,1.0,1.0	2,2,2,2,2
BfProlixibacteraceae_107	rxn20176	cpd00002[e0],cpd27437[e0],cpd00008[e0],cpd00067[e0],cpd00235[e0]	-1.0,-1.0,1.0,1.0,1.0	2,2,2,2,2
BfProlixibacteraceae_107	rxn20176	cpd00002[e0],cpd27437[e0],cpd00008[e0],cpd00067[e0],cpd00235[e0]	-1.0,-1.0,1.0,1.0,1.0	2,2,2,2,2
BfProlixibacteraceae_107	rxn20176	cpd00002[e0],cpd27437[e0],cpd00008[e0],cpd00067[e0],cpd00235[e0]	-1.0,-1.0,1.0,1.0,1.0	2,2,2,2,2
BfProlixibacteraceae_107	rxn20176	cpd00002[e0],cpd27437[e0],cpd00008[e0],cpd00067[e0],cpd00235[e0]	-1.0,-1.0,1.0,1.0,1.0	2,2,2,2,2
BfProlixibacteraceae_107	rxn20176	cpd00002[e0],cpd27437[e0],cpd00008[e0],cpd00067[e0],cpd00235[e0]	-1.0,-1.0,1.0,1.0,1.0	2,2,2,2,2
BfProlixibacteraceae_107	rxn20176	cpd00002[e0],cpd27437[e0],cpd00008[e0],cpd00067[e0],cpd00235[e0]	-1.0,-1.0,1.0,1.0,1.0	2,2,2,2,2
BfProlixibacteraceae_107	rxn20176	cpd00002[e0],cpd27437[e0],cpd00008[e0],cpd00067[e0],cpd00235[e0]	-1.0,-1.0,1.0,1.0,1.0	2,2,2,2,2
BfProlixibacteraceae_107	rxn20176	cpd00002[e0],cpd27437[e0],cpd00008[e0],cpd00067[e0],cpd00235[e0]	-1.0,-1.0,1.0,1.0,1.0	2,2,2,2,2
BfProlixibacteraceae_107	rxn20176	cpd00002[e0],cpd27437[e0],cpd00008[e0],cpd00067[e0],cpd00235[e0]	-1.0,-1.0,1.0,1.0,1.0	2,2,2,2,2
BfProlixibacteraceae_107	rxn20176	cpd00002[e0],cpd27437[e0],cpd00008[e0],cpd00067[e0],cpd00235[e0]	-1.0,-1.0,1.0,1.0,1.0	2,2,2,2,2
BfProlixibacteraceae_107	rxn20176	cpd00002[e0],cpd27437[e0],cpd00008[e0],cpd00067[e0],cpd00235[e0]	-1.0,-1.0,1.0,1.0,1.0	2,2,2,2,2
BoBacteroidales_114	rxn19477	cpd00001[e0],cpd02880[e0],cpd00067[e0],cpd03770[e0]	-1.0,-1.0,1.0,1.0	2,2,2,2
BoBacteroidales_114	rxn19477	cpd00001[e0],cpd02880[e0],cpd00067[e0],cpd03770[e0]	-1.0,-1.0,1.0,1.0	2,2,2,2
BoBacteroidales_114	rxn19477	cpd00001[e0],cpd02880[e0],cpd00067[e0],cpd03770[e0]	-1.0,-1.0,1.0,1.0	2,2,2,2
BoBacteroidales_029	rxn19229	cpd00001[e0],cpd22449[e0],cpd22318[e0],cpd27109[e0]	-1.0,-1.0,1.0,1.0	2,2,2,2
BoBacteroidales_029	rxn19229	cpd00001[e0],cpd22449[e0],cpd22318[e0],cpd27109[e0]	-1.0,-1.0,1.0,1.0	2,2,2,2
BoBacteroidales_029	rxn19229	cpd00001[e0],cpd22449[e0],cpd22318[e0],cpd27109[e0]	-1.0,-1.0,1.0,1.0	2,2,2,2
BoBacteroidales_029	rxn19229	cpd00001[e0],cpd22449[e0],cpd22318[e0],cpd27109[e0]	-1.0,-1.0,1.0,1.0	2,2,2,2
BoBacteroidales_029	rxn19229	cpd00001[e0],cpd22449[e0],cpd22318[e0],cpd27109[e0]	-1.0,-1.0,1.0,1.0	2,2,2,2
BoBacteroidales_030	rxn19229	cpd00001[e0],cpd22449[e0],cpd22318[e0],cpd27109[e0]	-1.0,-1.0,1.0,1.0	2,2,2,2
BoBacteroidales_030	rxn19229	cpd00001[e0],cpd22449[e0],cpd22318[e0],cpd27109[e0]	-1.0,-1.0,1.0,1.0	2,2,2,2
BoBacteroidales_030	rxn19229	cpd00001[e0],cpd22449[e0],cpd22318[e0],cpd27109[e0]	-1.0,-1.0,1.0,1.0	2,2,2,2
BoBacteroidales_030	rxn19229	cpd00001[e0],cpd22449[e0],cpd22318[e0],cpd27109[e0]	-1.0,-1.0,1.0,1.0	2,2,2,2
BoBacteroidales_030	rxn19229	cpd00001[e0],cpd22449[e0],cpd22318[e0],cpd27109[e0]	-1.0,-1.0,1.0,1.0	2,2,2,2
BoBacteroidales_030	rxn19229	cpd00001[e0],cpd22449[e0],cpd22318[e0],cpd27109[e0]	-1.0,-1.0,1.0,1.0	2,2,2,2
BfChitinispirillaceae_120	rxn19227	cpd00003[e0],cpd02129[e0],cpd00004[e0],cpd00067[e0],cpd01964[e0]	-1.0,-1.0,1.0,1.0,1.0	2,2,2,2,2
BfChitinispirillaceae_120	rxn19227	cpd00003[e0],cpd02129[e0],cpd00004[e0],cpd00067[e0],cpd01964[e0]	-1.0,-1.0,1.0,1.0,1.0	2,2,2,2,2
BfChitinispirillaceae_120	rxn19227	cpd00003[e0],cpd02129[e0],cpd00004[e0],cpd00067[e0],cpd01964[e0]	-1.0,-1.0,1.0,1.0,1.0	2,2,2,2,2
BfChitinispirillaceae_120	rxn19227	cpd00003[e0],cpd02129[e0],cpd00004[e0],cpd00067[e0],cpd01964[e0]	-1.0,-1.0,1.0,1.0,1.0	2,2,2,2,2
BfChitinispirillaceae_120	rxn19227	cpd00003[e0],cpd02129[e0],cpd00004[e0],cpd00067[e0],cpd01964[e0]	-1.0,-1.0,1.0,1.0,1.0	2,2,2,2,2
BfChitinispirillaceae_120	rxn19227	cpd00003[e0],cpd02129[e0],cpd00004[e0],cpd00067[e0],cpd01964[e0]	-1.0,-1.0,1.0,1.0,1.0	2,2,2,2,2
BfChitinispirillaceae_120	rxn19227	cpd00003[e0],cpd02129[e0],cpd00004[e0],cpd00067[e0],cpd01964[e0]	-1.0,-1.0,1.0,1.0,1.0	2,2,2,2,2
BfChitinispirillaceae_120	rxn19227	cpd00003[e0],cpd02129[e0],cpd00004[e0],cpd00067[e0],cpd01964[e0]	-1.0,-1.0,1.0,1.0,1.0	2,2,2,2,2
BgSmithella_085	rxn18913	cpd00001[e0],cpd00518[e0],cpd00047[e0],cpd00067[e0],cpd27712[e0]	-1.0,-1.0,1.0,1.0,1.0	2,2,2,2,2
BgSmithella_085	rxn18913	cpd00001[e0],cpd00518[e0],cpd00047[e0],cpd00067[e0],cpd27712[e0]	-1.0,-1.0,1.0,1.0,1.0	2,2,2,2,2
BgSmithella_085	rxn18913	cpd00001[e0],cpd00518[e0],cpd00047[e0],cpd00067[e0],cpd27712[e0]	-1.0,-1.0,1.0,1.0,1.0	2,2,2,2,2
BgSmithella_085	rxn18913	cpd00001[e0],cpd00518[e0],cpd00047[e0],cpd00067[e0],cpd27712[e0]	-1.0,-1.0,1.0,1.0,1.0	2,2,2,2,2
BgSmithella_085	rxn18913	cpd00001[e0],cpd00518[e0],cpd00047[e0],cpd00067[e0],cpd27712[e0]	-1.0,-1.0,1.0,1.0,1.0	2,2,2,2,2
BgSmithella_085	rxn18913	cpd00001[e0],cpd00518[e0],cpd00047[e0],cpd00067[e0],cpd27712[e0]	-1.0,-1.0,1.0,1.0,1.0	2,2,2,2,2
BgSmithella_085	rxn18913	cpd00001[e0],cpd00518[e0],cpd00047[e0],cpd00067[e0],cpd27712[e0]	-1.0,-1.0,1.0,1.0,1.0	2,2,2,2,2
BgSmithella_085	rxn18912	cpd00001[e0],cpd00935[e0],cpd00067[e0],cpd00153[e0],cpd27712[e0]	-1.0,-1.0,1.0,1.0,1.0	2,2,2,2,2
BgSmithella_085	rxn18912	cpd00001[e0],cpd00935[e0],cpd00067[e0],cpd00153[e0],cpd27712[e0]	-1.0,-1.0,1.0,1.0,1.0	2,2,2,2,2
BgSmithella_085	rxn18912	cpd00001[e0],cpd00935[e0],cpd00067[e0],cpd00153[e0],cpd27712[e0]	-1.0,-1.0,1.0,1.0,1.0	2,2,2,2,2
BgSmithella_085	rxn18912	cpd00001[e0],cpd00935[e0],cpd00067[e0],cpd00153[e0],cpd27712[e0]	-1.0,-1.0,1.0,1.0,1.0	2,2,2,2,2
BgSmithella_085	rxn18912	cpd00001[e0],cpd00935[e0],cpd00067[e0],cpd00153[e0],cpd27712[e0]	-1.0,-1.0,1.0,1.0,1.0	2,2,2,2,2
BgSmithella_085	rxn18912	cpd00001[e0],cpd00935[e0],cpd00067[e0],cpd00153[e0],cpd27712[e0]	-1.0,-1.0,1.0,1.0,1.0	2,2,2,2,2
BgSmithella_085	rxn18912	cpd00001[e0],cpd00935[e0],cpd00067[e0],cpd00153[e0],cpd27712[e0]	-1.0,-1.0,1.0,1.0,1.0	2,2,2,2,2
BgSmithella_085	rxn18179	cpd00001[e0],cpd08625[e0],cpd00067[e0],cpd09027[e0]	-1.0,-1.0,1.0,1.0	2,2,2,2
BgSmithella_085	rxn18179	cpd00001[e0],cpd08625[e0],cpd00067[e0],cpd09027[e0]	-1.0,-1.0,1.0,1.0	2,2,2,2
BgSmithella_085	rxn18179	cpd00001[e0],cpd08625[e0],cpd00067[e0],cpd09027[e0]	-1.0,-1.0,1.0,1.0	2,2,2,2
BgSmithella_085	rxn18179	cpd00001[e0],cpd08625[e0],cpd00067[e0],cpd09027[e0]	-1.0,-1.0,1.0,1.0	2,2,2,2
BgSmithella_085	rxn18179	cpd00001[e0],cpd08625[e0],cpd00067[e0],cpd09027[e0]	-1.0,-1.0,1.0,1.0	2,2,2,2
BgSmithella_085	rxn18179	cpd00001[e0],cpd08625[e0],cpd00067[e0],cpd09027[e0]	-1.0,-1.0,1.0,1.0	2,2,2,2
BgSmithella_085	rxn18179	cpd00001[e0],cpd08625[e0],cpd00067[e0],cpd09027[e0]	-1.0,-1.0,1.0,1.0	2,2,2,2
BoBacteroidales_034	rxn18000	cpd00001[e0],cpd28502[e0],cpd23880[e0],cpd23881[e0]	-1.0,-1.0,1.0,1.0	2,2,2,2
BoBacteroidales_034	rxn18000	cpd00001[e0],cpd28502[e0],cpd23880[e0],cpd23881[e0]	-1.0,-1.0,1.0,1.0	2,2,2,2
BoBacteroidales_034	rxn18000	cpd00001[e0],cpd28502[e0],cpd23880[e0],cpd23881[e0]	-1.0,-1.0,1.0,1.0	2,2,2,2
BoBacteroidales_034	rxn18000	cpd00001[e0],cpd28502[e0],cpd23880[e0],cpd23881[e0]	-1.0,-1.0,1.0,1.0	2,2,2,2
BgBacteroides_025	rxn17999	cpd00001[e0],cpd01532[e0]	-1.0,1.0	2,2
BgBacteroides_025	rxn17999	cpd00001[e0],cpd01532[e0]	-1.0,1.0	2,2
BgBacteroides_025	rxn17999	cpd00001[e0],cpd01532[e0]	-1.0,1.0	2,2
BgBacteroides_025	rxn17999	cpd00001[e0],cpd01532[e0]	-1.0,1.0	2,2
BgBacteroides_025	rxn17999	cpd00001[e0],cpd01532[e0]	-1.0,1.0	2,2
BgBacteroides_025	rxn17999	cpd00001[e0],cpd01532[e0]	-1.0,1.0	2,2
BgBacteroides_025	rxn17994	cpd00001[e0],cpd21757[e0],cpd21753[e0]	-1.0,-1.0,1.0	2,2,2
BgBacteroides_025	rxn17994	cpd00001[e0],cpd21757[e0],cpd21753[e0]	-1.0,-1.0,1.0	2,2,2
BgBacteroides_025	rxn17994	cpd00001[e0],cpd21757[e0],cpd21753[e0]	-1.0,-1.0,1.0	2,2,2
BgBacteroides_025	rxn17994	cpd00001[e0],cpd21757[e0],cpd21753[e0]	-1.0,-1.0,1.0	2,2,2
BgBacteroides_025	rxn17994	cpd00001[e0],cpd21757[e0],cpd21753[e0]	-1.0,-1.0,1.0	2,2,2
BgBacteroides_025	rxn17994	cpd00001[e0],cpd21757[e0],cpd21753[e0]	-1.0,-1.0,1.0	2,2,2
BgSphaerochaeta_037	rxn17960	cpd00001[e0],cpd21753[e0],cpd01422[e0]	-1.0,-1.0,1.0	2,2,2
BgSphaerochaeta_037	rxn17960	cpd00001[e0],cpd21753[e0],cpd01422[e0]	-1.0,-1.0,1.0	2,2,2
BfProlixibacteraceae_107	rxn17951	cpd00001[e0],cpd22357[e0],cpd19009[e0],cpd28035[e0]	-1.0,-1.0,1.0,1.0	2,2,2,2
BfProlixibacteraceae_107	rxn17951	cpd00001[e0],cpd22357[e0],cpd19009[e0],cpd28035[e0]	-1.0,-1.0,1.0,1.0	2,2,2,2
BfProlixibacteraceae_107	rxn17951	cpd00001[e0],cpd22357[e0],cpd19009[e0],cpd28035[e0]	-1.0,-1.0,1.0,1.0	2,2,2,2
BfProlixibacteraceae_107	rxn17951	cpd00001[e0],cpd22357[e0],cpd19009[e0],cpd28035[e0]	-1.0,-1.0,1.0,1.0	2,2,2,2
BfProlixibacteraceae_107	rxn17951	cpd00001[e0],cpd22357[e0],cpd19009[e0],cpd28035[e0]	-1.0,-1.0,1.0,1.0	2,2,2,2
BfProlixibacteraceae_107	rxn17951	cpd00001[e0],cpd22357[e0],cpd19009[e0],cpd28035[e0]	-1.0,-1.0,1.0,1.0	2,2,2,2
BfProlixibacteraceae_107	rxn17951	cpd00001[e0],cpd22357[e0],cpd19009[e0],cpd28035[e0]	-1.0,-1.0,1.0,1.0	2,2,2,2
BfProlixibacteraceae_107	rxn17951	cpd00001[e0],cpd22357[e0],cpd19009[e0],cpd28035[e0]	-1.0,-1.0,1.0,1.0	2,2,2,2
BfProlixibacteraceae_107	rxn17951	cpd00001[e0],cpd22357[e0],cpd19009[e0],cpd28035[e0]	-1.0,-1.0,1.0,1.0	2,2,2,2
BfProlixibacteraceae_107	rxn17951	cpd00001[e0],cpd22357[e0],cpd19009[e0],cpd28035[e0]	-1.0,-1.0,1.0,1.0	2,2,2,2
BfProlixibacteraceae_107	rxn17951	cpd00001[e0],cpd22357[e0],cpd19009[e0],cpd28035[e0]	-1.0,-1.0,1.0,1.0	2,2,2,2
BgPetrimonas_027	rxn17217	cpd00001[e0],cpd19149[e0],cpd22290[e0],cpd00067[e0],cpd01048[e0],cpd26978[e0]	-1.0,-1.0,-1.0,1.0,1.0,1.0	2,2,2,2,2,2
BgPetrimonas_027	rxn17217	cpd00001[e0],cpd19149[e0],cpd22290[e0],cpd00067[e0],cpd01048[e0],cpd26978[e0]	-1.0,-1.0,-1.0,1.0,1.0,1.0	2,2,2,2,2,2
BgPetrimonas_027	rxn17217	cpd00001[e0],cpd19149[e0],cpd22290[e0],cpd00067[e0],cpd01048[e0],cpd26978[e0]	-1.0,-1.0,-1.0,1.0,1.0,1.0	2,2,2,2,2,2
BgPetrimonas_027	rxn17217	cpd00001[e0],cpd19149[e0],cpd22290[e0],cpd00067[e0],cpd01048[e0],cpd26978[e0]	-1.0,-1.0,-1.0,1.0,1.0,1.0	2,2,2,2,2,2
BgPetrimonas_027	rxn17217	cpd00001[e0],cpd19149[e0],cpd22290[e0],cpd00067[e0],cpd01048[e0],cpd26978[e0]	-1.0,-1.0,-1.0,1.0,1.0,1.0	2,2,2,2,2,2
BfAnaerohalophaeraceae_128	rxn06064	cpd00001[e0],cpd01532[e0],cpd05262[e0]	-1.0,-1.0,2.0	2,2,2
BfAnaerohalophaeraceae_128	rxn06064	cpd00001[e0],cpd01532[e0],cpd05262[e0]	-1.0,-1.0,2.0	2,2,2
BfAnaerohalophaeraceae_128	rxn06064	cpd00001[e0],cpd01532[e0],cpd05262[e0]	-1.0,-1.0,2.0	2,2,2
BfAnaerohalophaeraceae_128	rxn06064	cpd00001[e0],cpd01532[e0],cpd05262[e0]	-1.0,-1.0,2.0	2,2,2
BfAnaerohalophaeraceae_128	rxn06064	cpd00001[e0],cpd01532[e0],cpd05262[e0]	-1.0,-1.0,2.0	2,2,2
BfAnaerohalophaeraceae_128	rxn06064	cpd00001[e0],cpd01532[e0],cpd05262[e0]	-1.0,-1.0,2.0	2,2,2
BfAnaerohalophaeraceae_128	rxn06064	cpd00001[e0],cpd01532[e0],cpd05262[e0]	-1.0,-1.0,2.0	2,2,2
BfAnaerohalophaeraceae_128	rxn06064	cpd00001[e0],cpd01532[e0],cpd05262[e0]	-1.0,-1.0,2.0	2,2,2
BfPaludibacteraceae_102	rxn06064	cpd00001[e0],cpd01532[e0],cpd05262[e0]	-1.0,-1.0,2.0	2,2,2
BfPaludibacteraceae_102	rxn06064	cpd00001[e0],cpd01532[e0],cpd05262[e0]	-1.0,-1.0,2.0	2,2,2
BfPaludibacteraceae_102	rxn06064	cpd00001[e0],cpd01532[e0],cpd05262[e0]	-1.0,-1.0,2.0	2,2,2
BfPaludibacteraceae_102	rxn06064	cpd00001[e0],cpd01532[e0],cpd05262[e0]	-1.0,-1.0,2.0	2,2,2
BfPaludibacteraceae_102	rxn06064	cpd00001[e0],cpd01532[e0],cpd05262[e0]	-1.0,-1.0,2.0	2,2,2
BfPaludibacteraceae_102	rxn06064	cpd00001[e0],cpd01532[e0],cpd05262[e0]	-1.0,-1.0,2.0	2,2,2
BfPaludibacteraceae_102	rxn06064	cpd00001[e0],cpd01532[e0],cpd05262[e0]	-1.0,-1.0,2.0	2,2,2
BfPaludibacteraceae_102	rxn06064	cpd00001[e0],cpd01532[e0],cpd05262[e0]	-1.0,-1.0,2.0	2,2,2
BfPaludibacteraceae_102	rxn06064	cpd00001[e0],cpd01532[e0],cpd05262[e0]	-1.0,-1.0,2.0	2,2,2
BfProlixibacteraceae_107	rxn06064	cpd00001[e0],cpd01532[e0],cpd05262[e0]	-1.0,-1.0,2.0	2,2,2
BfProlixibacteraceae_107	rxn06064	cpd00001[e0],cpd01532[e0],cpd05262[e0]	-1.0,-1.0,2.0	2,2,2
BfProlixibacteraceae_107	rxn06064	cpd00001[e0],cpd01532[e0],cpd05262[e0]	-1.0,-1.0,2.0	2,2,2
BfProlixibacteraceae_107	rxn06064	cpd00001[e0],cpd01532[e0],cpd05262[e0]	-1.0,-1.0,2.0	2,2,2
BfProlixibacteraceae_107	rxn06064	cpd00001[e0],cpd01532[e0],cpd05262[e0]	-1.0,-1.0,2.0	2,2,2
BfProlixibacteraceae_107	rxn06064	cpd00001[e0],cpd01532[e0],cpd05262[e0]	-1.0,-1.0,2.0	2,2,2
BfProlixibacteraceae_107	rxn06064	cpd00001[e0],cpd01532[e0],cpd05262[e0]	-1.0,-1.0,2.0	2,2,2
BfProlixibacteraceae_107	rxn06064	cpd00001[e0],cpd01532[e0],cpd05262[e0]	-1.0,-1.0,2.0	2,2,2
BfProlixibacteraceae_107	rxn06064	cpd00001[e0],cpd01532[e0],cpd05262[e0]	-1.0,-1.0,2.0	2,2,2
BfProlixibacteraceae_107	rxn06064	cpd00001[e0],cpd01532[e0],cpd05262[e0]	-1.0,-1.0,2.0	2,2,2
BfProlixibacteraceae_107	rxn06064	cpd00001[e0],cpd01532[e0],cpd05262[e0]	-1.0,-1.0,2.0	2,2,2
BfProlixibacteraceae_108	rxn06064	cpd00001[e0],cpd01532[e0],cpd05262[e0]	-1.0,-1.0,2.0	2,2,2
BfProlixibacteraceae_108	rxn06064	cpd00001[e0],cpd01532[e0],cpd05262[e0]	-1.0,-1.0,2.0	2,2,2
BfProlixibacteraceae_108	rxn06064	cpd00001[e0],cpd01532[e0],cpd05262[e0]	-1.0,-1.0,2.0	2,2,2
BfProlixibacteraceae_108	rxn06064	cpd00001[e0],cpd01532[e0],cpd05262[e0]	-1.0,-1.0,2.0	2,2,2
BfProlixibacteraceae_108	rxn06064	cpd00001[e0],cpd01532[e0],cpd05262[e0]	-1.0,-1.0,2.0	2,2,2
BfTreponemataceae_130	rxn06064	cpd00001[e0],cpd01532[e0],cpd05262[e0]	-1.0,-1.0,2.0	2,2,2
BfTreponemataceae_130	rxn06064	cpd00001[e0],cpd01532[e0],cpd05262[e0]	-1.0,-1.0,2.0	2,2,2
BgBacteroides_025	rxn06064	cpd00001[e0],cpd01532[e0],cpd05262[e0]	-1.0,-1.0,2.0	2,2,2
BgBacteroides_025	rxn06064	cpd00001[e0],cpd01532[e0],cpd05262[e0]	-1.0,-1.0,2.0	2,2,2
BgBacteroides_025	rxn06064	cpd00001[e0],cpd01532[e0],cpd05262[e0]	-1.0,-1.0,2.0	2,2,2
BgBacteroides_025	rxn06064	cpd00001[e0],cpd01532[e0],cpd05262[e0]	-1.0,-1.0,2.0	2,2,2
BgBacteroides_025	rxn06064	cpd00001[e0],cpd01532[e0],cpd05262[e0]	-1.0,-1.0,2.0	2,2,2
BgBacteroides_025	rxn06064	cpd00001[e0],cpd01532[e0],cpd05262[e0]	-1.0,-1.0,2.0	2,2,2
BgBreznakibacter_106	rxn06064	cpd00001[e0],cpd01532[e0],cpd05262[e0]	-1.0,-1.0,2.0	2,2,2
BgBreznakibacter_106	rxn06064	cpd00001[e0],cpd01532[e0],cpd05262[e0]	-1.0,-1.0,2.0	2,2,2
BgBreznakibacter_106	rxn06064	cpd00001[e0],cpd01532[e0],cpd05262[e0]	-1.0,-1.0,2.0	2,2,2
BgBreznakibacter_106	rxn06064	cpd00001[e0],cpd01532[e0],cpd05262[e0]	-1.0,-1.0,2.0	2,2,2
BgBreznakibacter_106	rxn06064	cpd00001[e0],cpd01532[e0],cpd05262[e0]	-1.0,-1.0,2.0	2,2,2
BgBreznakibacter_106	rxn06064	cpd00001[e0],cpd01532[e0],cpd05262[e0]	-1.0,-1.0,2.0	2,2,2
BgProteiniphilum_026	rxn06064	cpd00001[e0],cpd01532[e0],cpd05262[e0]	-1.0,-1.0,2.0	2,2,2
BgProteiniphilum_026	rxn06064	cpd00001[e0],cpd01532[e0],cpd05262[e0]	-1.0,-1.0,2.0	2,2,2
BgProteiniphilum_026	rxn06064	cpd00001[e0],cpd01532[e0],cpd05262[e0]	-1.0,-1.0,2.0	2,2,2
BgProteiniphilum_026	rxn06064	cpd00001[e0],cpd01532[e0],cpd05262[e0]	-1.0,-1.0,2.0	2,2,2
BgProteiniphilum_026	rxn06064	cpd00001[e0],cpd01532[e0],cpd05262[e0]	-1.0,-1.0,2.0	2,2,2
BgProteiniphilum_026	rxn06064	cpd00001[e0],cpd01532[e0],cpd05262[e0]	-1.0,-1.0,2.0	2,2,2
BgProteiniphilum_026	rxn06064	cpd00001[e0],cpd01532[e0],cpd05262[e0]	-1.0,-1.0,2.0	2,2,2
BgSphaerochaeta_038	rxn06064	cpd00001[e0],cpd01532[e0],cpd05262[e0]	-1.0,-1.0,2.0	2,2,2
BgSphaerochaeta_038	rxn06064	cpd00001[e0],cpd01532[e0],cpd05262[e0]	-1.0,-1.0,2.0	2,2,2
BoBacteroidales_029	rxn06064	cpd00001[e0],cpd01532[e0],cpd05262[e0]	-1.0,-1.0,2.0	2,2,2
BoBacteroidales_029	rxn06064	cpd00001[e0],cpd01532[e0],cpd05262[e0]	-1.0,-1.0,2.0	2,2,2
BoBacteroidales_029	rxn06064	cpd00001[e0],cpd01532[e0],cpd05262[e0]	-1.0,-1.0,2.0	2,2,2
BoBacteroidales_029	rxn06064	cpd00001[e0],cpd01532[e0],cpd05262[e0]	-1.0,-1.0,2.0	2,2,2
BoBacteroidales_029	rxn06064	cpd00001[e0],cpd01532[e0],cpd05262[e0]	-1.0,-1.0,2.0	2,2,2
BoBacteroidales_030	rxn06064	cpd00001[e0],cpd01532[e0],cpd05262[e0]	-1.0,-1.0,2.0	2,2,2
BoBacteroidales_030	rxn06064	cpd00001[e0],cpd01532[e0],cpd05262[e0]	-1.0,-1.0,2.0	2,2,2
BoBacteroidales_030	rxn06064	cpd00001[e0],cpd01532[e0],cpd05262[e0]	-1.0,-1.0,2.0	2,2,2
BoBacteroidales_030	rxn06064	cpd00001[e0],cpd01532[e0],cpd05262[e0]	-1.0,-1.0,2.0	2,2,2
BoBacteroidales_030	rxn06064	cpd00001[e0],cpd01532[e0],cpd05262[e0]	-1.0,-1.0,2.0	2,2,2
BoBacteroidales_030	rxn06064	cpd00001[e0],cpd01532[e0],cpd05262[e0]	-1.0,-1.0,2.0	2,2,2
BoBacteroidales_112	rxn06064	cpd00001[e0],cpd01532[e0],cpd05262[e0]	-1.0,-1.0,2.0	2,2,2
BoBacteroidales_112	rxn06064	cpd00001[e0],cpd01532[e0],cpd05262[e0]	-1.0,-1.0,2.0	2,2,2
BoHydrogenedentiales_096	rxn06064	cpd00001[e0],cpd01532[e0],cpd05262[e0]	-1.0,-1.0,2.0	2,2,2
BoHydrogenedentiales_096	rxn06064	cpd00001[e0],cpd01532[e0],cpd05262[e0]	-1.0,-1.0,2.0	2,2,2
BfActinomycetaceae_016	rxn15068	cpd00001[e0],cpd00076[e0],cpd00082[e0],cpd19001[e0]	-1.0,-1.0,1.0,1.0	2,2,2,2
BfActinomycetaceae_016	rxn15068	cpd00001[e0],cpd00076[e0],cpd00082[e0],cpd19001[e0]	-1.0,-1.0,1.0,1.0	2,2,2,2
BfActinomycetaceae_016	rxn15068	cpd00001[e0],cpd00076[e0],cpd00082[e0],cpd19001[e0]	-1.0,-1.0,1.0,1.0	2,2,2,2
BfActinomycetaceae_016	rxn15068	cpd00001[e0],cpd00076[e0],cpd00082[e0],cpd19001[e0]	-1.0,-1.0,1.0,1.0	2,2,2,2
BfActinomycetaceae_016	rxn15068	cpd00001[e0],cpd00076[e0],cpd00082[e0],cpd19001[e0]	-1.0,-1.0,1.0,1.0	2,2,2,2
BfActinomycetaceae_016	rxn15068	cpd00001[e0],cpd00076[e0],cpd00082[e0],cpd19001[e0]	-1.0,-1.0,1.0,1.0	2,2,2,2
BfActinomycetaceae_016	rxn15068	cpd00001[e0],cpd00076[e0],cpd00082[e0],cpd19001[e0]	-1.0,-1.0,1.0,1.0	2,2,2,2
BfActinomycetaceae_016	rxn15068	cpd00001[e0],cpd00076[e0],cpd00082[e0],cpd19001[e0]	-1.0,-1.0,1.0,1.0	2,2,2,2
BfActinomycetaceae_016	rxn15068	cpd00001[e0],cpd00076[e0],cpd00082[e0],cpd19001[e0]	-1.0,-1.0,1.0,1.0	2,2,2,2
BfActinomycetaceae_016	rxn15068	cpd00001[e0],cpd00076[e0],cpd00082[e0],cpd19001[e0]	-1.0,-1.0,1.0,1.0	2,2,2,2
BfRuminococcaceae_047	rxn15068	cpd00001[e0],cpd00076[e0],cpd00082[e0],cpd19001[e0]	-1.0,-1.0,1.0,1.0	2,2,2,2
BfRuminococcaceae_047	rxn15068	cpd00001[e0],cpd00076[e0],cpd00082[e0],cpd19001[e0]	-1.0,-1.0,1.0,1.0	2,2,2,2
BfRuminococcaceae_047	rxn15068	cpd00001[e0],cpd00076[e0],cpd00082[e0],cpd19001[e0]	-1.0,-1.0,1.0,1.0	2,2,2,2
BfRuminococcaceae_047	rxn15068	cpd00001[e0],cpd00076[e0],cpd00082[e0],cpd19001[e0]	-1.0,-1.0,1.0,1.0	2,2,2,2
BfRuminococcaceae_047	rxn15068	cpd00001[e0],cpd00076[e0],cpd00082[e0],cpd19001[e0]	-1.0,-1.0,1.0,1.0	2,2,2,2
BfRuminococcaceae_047	rxn15068	cpd00001[e0],cpd00076[e0],cpd00082[e0],cpd19001[e0]	-1.0,-1.0,1.0,1.0	2,2,2,2
BfRuminococcaceae_047	rxn15068	cpd00001[e0],cpd00076[e0],cpd00082[e0],cpd19001[e0]	-1.0,-1.0,1.0,1.0	2,2,2,2
BgGordonia_069	rxn15068	cpd00001[e0],cpd00076[e0],cpd00082[e0],cpd19001[e0]	-1.0,-1.0,1.0,1.0	2,2,2,2
BgGordonia_069	rxn15068	cpd00001[e0],cpd00076[e0],cpd00082[e0],cpd19001[e0]	-1.0,-1.0,1.0,1.0	2,2,2,2
BgGordonia_069	rxn15068	cpd00001[e0],cpd00076[e0],cpd00082[e0],cpd19001[e0]	-1.0,-1.0,1.0,1.0	2,2,2,2
BgGordonia_069	rxn15068	cpd00001[e0],cpd00076[e0],cpd00082[e0],cpd19001[e0]	-1.0,-1.0,1.0,1.0	2,2,2,2
BgGordonia_069	rxn15068	cpd00001[e0],cpd00076[e0],cpd00082[e0],cpd19001[e0]	-1.0,-1.0,1.0,1.0	2,2,2,2
BgGordonia_069	rxn15068	cpd00001[e0],cpd00076[e0],cpd00082[e0],cpd19001[e0]	-1.0,-1.0,1.0,1.0	2,2,2,2
BgGordonia_069	rxn15068	cpd00001[e0],cpd00076[e0],cpd00082[e0],cpd19001[e0]	-1.0,-1.0,1.0,1.0	2,2,2,2
BgGordonia_069	rxn15068	cpd00001[e0],cpd00076[e0],cpd00082[e0],cpd19001[e0]	-1.0,-1.0,1.0,1.0	2,2,2,2
BgGordonia_069	rxn15068	cpd00001[e0],cpd00076[e0],cpd00082[e0],cpd19001[e0]	-1.0,-1.0,1.0,1.0	2,2,2,2
BfActinomycetaceae_016	rxn15067	cpd00001[e0],cpd00076[e0],cpd00082[e0],cpd00190[e0]	-1.0,-1.0,1.0,1.0	2,2,2,2
BfActinomycetaceae_016	rxn15067	cpd00001[e0],cpd00076[e0],cpd00082[e0],cpd00190[e0]	-1.0,-1.0,1.0,1.0	2,2,2,2
BfActinomycetaceae_016	rxn15067	cpd00001[e0],cpd00076[e0],cpd00082[e0],cpd00190[e0]	-1.0,-1.0,1.0,1.0	2,2,2,2
BfActinomycetaceae_016	rxn15067	cpd00001[e0],cpd00076[e0],cpd00082[e0],cpd00190[e0]	-1.0,-1.0,1.0,1.0	2,2,2,2
BfActinomycetaceae_016	rxn15067	cpd00001[e0],cpd00076[e0],cpd00082[e0],cpd00190[e0]	-1.0,-1.0,1.0,1.0	2,2,2,2
BfActinomycetaceae_016	rxn15067	cpd00001[e0],cpd00076[e0],cpd00082[e0],cpd00190[e0]	-1.0,-1.0,1.0,1.0	2,2,2,2
BfActinomycetaceae_016	rxn15067	cpd00001[e0],cpd00076[e0],cpd00082[e0],cpd00190[e0]	-1.0,-1.0,1.0,1.0	2,2,2,2
BfActinomycetaceae_016	rxn15067	cpd00001[e0],cpd00076[e0],cpd00082[e0],cpd00190[e0]	-1.0,-1.0,1.0,1.0	2,2,2,2
BfActinomycetaceae_016	rxn15067	cpd00001[e0],cpd00076[e0],cpd00082[e0],cpd00190[e0]	-1.0,-1.0,1.0,1.0	2,2,2,2
BfActinomycetaceae_016	rxn15067	cpd00001[e0],cpd00076[e0],cpd00082[e0],cpd00190[e0]	-1.0,-1.0,1.0,1.0	2,2,2,2
BfRuminococcaceae_047	rxn15067	cpd00001[e0],cpd00076[e0],cpd00082[e0],cpd00190[e0]	-1.0,-1.0,1.0,1.0	2,2,2,2
BfRuminococcaceae_047	rxn15067	cpd00001[e0],cpd00076[e0],cpd00082[e0],cpd00190[e0]	-1.0,-1.0,1.0,1.0	2,2,2,2
BfRuminococcaceae_047	rxn15067	cpd00001[e0],cpd00076[e0],cpd00082[e0],cpd00190[e0]	-1.0,-1.0,1.0,1.0	2,2,2,2
BfRuminococcaceae_047	rxn15067	cpd00001[e0],cpd00076[e0],cpd00082[e0],cpd00190[e0]	-1.0,-1.0,1.0,1.0	2,2,2,2
BfRuminococcaceae_047	rxn15067	cpd00001[e0],cpd00076[e0],cpd00082[e0],cpd00190[e0]	-1.0,-1.0,1.0,1.0	2,2,2,2
BfRuminococcaceae_047	rxn15067	cpd00001[e0],cpd00076[e0],cpd00082[e0],cpd00190[e0]	-1.0,-1.0,1.0,1.0	2,2,2,2
BfRuminococcaceae_047	rxn15067	cpd00001[e0],cpd00076[e0],cpd00082[e0],cpd00190[e0]	-1.0,-1.0,1.0,1.0	2,2,2,2
BgGordonia_069	rxn15067	cpd00001[e0],cpd00076[e0],cpd00082[e0],cpd00190[e0]	-1.0,-1.0,1.0,1.0	2,2,2,2
BgGordonia_069	rxn15067	cpd00001[e0],cpd00076[e0],cpd00082[e0],cpd00190[e0]	-1.0,-1.0,1.0,1.0	2,2,2,2
BgGordonia_069	rxn15067	cpd00001[e0],cpd00076[e0],cpd00082[e0],cpd00190[e0]	-1.0,-1.0,1.0,1.0	2,2,2,2
BgGordonia_069	rxn15067	cpd00001[e0],cpd00076[e0],cpd00082[e0],cpd00190[e0]	-1.0,-1.0,1.0,1.0	2,2,2,2
BgGordonia_069	rxn15067	cpd00001[e0],cpd00076[e0],cpd00082[e0],cpd00190[e0]	-1.0,-1.0,1.0,1.0	2,2,2,2
BgGordonia_069	rxn15067	cpd00001[e0],cpd00076[e0],cpd00082[e0],cpd00190[e0]	-1.0,-1.0,1.0,1.0	2,2,2,2
BgGordonia_069	rxn15067	cpd00001[e0],cpd00076[e0],cpd00082[e0],cpd00190[e0]	-1.0,-1.0,1.0,1.0	2,2,2,2
BgGordonia_069	rxn15067	cpd00001[e0],cpd00076[e0],cpd00082[e0],cpd00190[e0]	-1.0,-1.0,1.0,1.0	2,2,2,2
BgGordonia_069	rxn15067	cpd00001[e0],cpd00076[e0],cpd00082[e0],cpd00190[e0]	-1.0,-1.0,1.0,1.0	2,2,2,2
BfSyntrophomonadaceae_067	rxn12348	cpd00001[e0],cpd11677[e0],cpd11423[e0],cpd16602[e0]	-1.0,-1.0,1.0,1.0	2,2,2,2
BgGordonia_069	rxn12348	cpd00001[e0],cpd11677[e0],cpd11423[e0],cpd16602[e0]	-1.0,-1.0,1.0,1.0	2,2,2,2
BgGordonia_069	rxn12348	cpd00001[e0],cpd11677[e0],cpd11423[e0],cpd16602[e0]	-1.0,-1.0,1.0,1.0	2,2,2,2
BgGordonia_069	rxn12348	cpd00001[e0],cpd11677[e0],cpd11423[e0],cpd16602[e0]	-1.0,-1.0,1.0,1.0	2,2,2,2
BgGordonia_069	rxn12348	cpd00001[e0],cpd11677[e0],cpd11423[e0],cpd16602[e0]	-1.0,-1.0,1.0,1.0	2,2,2,2
BgGordonia_069	rxn12348	cpd00001[e0],cpd11677[e0],cpd11423[e0],cpd16602[e0]	-1.0,-1.0,1.0,1.0	2,2,2,2
BgGordonia_069	rxn12348	cpd00001[e0],cpd11677[e0],cpd11423[e0],cpd16602[e0]	-1.0,-1.0,1.0,1.0	2,2,2,2
BgGordonia_069	rxn12348	cpd00001[e0],cpd11677[e0],cpd11423[e0],cpd16602[e0]	-1.0,-1.0,1.0,1.0	2,2,2,2
BgGordonia_069	rxn12348	cpd00001[e0],cpd11677[e0],cpd11423[e0],cpd16602[e0]	-1.0,-1.0,1.0,1.0	2,2,2,2
BgGordonia_069	rxn12348	cpd00001[e0],cpd11677[e0],cpd11423[e0],cpd16602[e0]	-1.0,-1.0,1.0,1.0	2,2,2,2
BoChristensenellales_055	rxn12146	cpd16540[e0],cpd04242[e0]	-1.0,1.0	2,2
BoChristensenellales_055	rxn12146	cpd16540[e0],cpd04242[e0]	-1.0,1.0	2,2
BoChristensenellales_055	rxn12146	cpd16540[e0],cpd04242[e0]	-1.0,1.0	2,2
BoChristensenellales_055	rxn12146	cpd16540[e0],cpd04242[e0]	-1.0,1.0	2,2
BfMicrotrichaceae_072	rxn11967	cpd00042[e0],cpd11738[e0],cpd00111[e0],cpd16492[e0]	-2.0,-1.0,1.0,1.0	2,2,2,2
BfMicrotrichaceae_072	rxn11967	cpd00042[e0],cpd11738[e0],cpd00111[e0],cpd16492[e0]	-2.0,-1.0,1.0,1.0	2,2,2,2
BfMicrotrichaceae_072	rxn11967	cpd00042[e0],cpd11738[e0],cpd00111[e0],cpd16492[e0]	-2.0,-1.0,1.0,1.0	2,2,2,2
BfMicrotrichaceae_072	rxn11967	cpd00042[e0],cpd11738[e0],cpd00111[e0],cpd16492[e0]	-2.0,-1.0,1.0,1.0	2,2,2,2
BgSmithella_085	rxn11775	cpd05267[e0],cpd16443[e0]	-1.0,1.0	2,2
BgSmithella_085	rxn11775	cpd05267[e0],cpd16443[e0]	-1.0,1.0	2,2
BgSmithella_085	rxn11775	cpd05267[e0],cpd16443[e0]	-1.0,1.0	2,2
BgSmithella_085	rxn11775	cpd05267[e0],cpd16443[e0]	-1.0,1.0	2,2
BgSmithella_085	rxn11775	cpd05267[e0],cpd16443[e0]	-1.0,1.0	2,2
BgSmithella_085	rxn11775	cpd05267[e0],cpd16443[e0]	-1.0,1.0	2,2
BgSmithella_085	rxn11775	cpd05267[e0],cpd16443[e0]	-1.0,1.0	2,2
BfFibrobacteraceae_035	rxn10194	cpd15661[e0],cpd15666[e0],cpd00067[e0],cpd00286[e0],cpd15667[e0]	-1.0,-1.0,1.0,1.0,1.0	2,2,2,2,2
BfFibrobacteraceae_035	rxn10194	cpd15661[e0],cpd15666[e0],cpd00067[e0],cpd00286[e0],cpd15667[e0]	-1.0,-1.0,1.0,1.0,1.0	2,2,2,2,2
BfFibrobacteraceae_035	rxn10194	cpd15661[e0],cpd15666[e0],cpd00067[e0],cpd00286[e0],cpd15667[e0]	-1.0,-1.0,1.0,1.0,1.0	2,2,2,2,2
BfFibrobacteraceae_035	rxn10194	cpd15661[e0],cpd15666[e0],cpd00067[e0],cpd00286[e0],cpd15667[e0]	-1.0,-1.0,1.0,1.0,1.0	2,2,2,2,2
BfFibrobacteraceae_035	rxn10194	cpd15661[e0],cpd15666[e0],cpd00067[e0],cpd00286[e0],cpd15667[e0]	-1.0,-1.0,1.0,1.0,1.0	2,2,2,2,2
BoBacteroidales_032	rxn09197	cpd00067[e0],cpd15552[e0],cpd00011[e0],cpd15528[e0]	-2.0,-1.0,1.0,1.0	2,2,2,2
BoBacteroidales_032	rxn09197	cpd00067[e0],cpd15552[e0],cpd00011[e0],cpd15528[e0]	-2.0,-1.0,1.0,1.0	2,2,2,2
BoBacteroidales_032	rxn09197	cpd00067[e0],cpd15552[e0],cpd00011[e0],cpd15528[e0]	-2.0,-1.0,1.0,1.0	2,2,2,2
BfTreponemataceae_131	rxn08113	cpd01901[e0],cpd15394[e0]	-1.0,1.0	2,2
BfTreponemataceae_131	rxn08113	cpd01901[e0],cpd15394[e0]	-1.0,1.0	2,2
BfTreponemataceae_131	rxn08113	cpd01901[e0],cpd15394[e0]	-1.0,1.0	2,2
BgParabacteroides_a_028	rxn07436	cpd00006[e0],cpd01029[e0],cpd00005[e0],cpd00067[e0],cpd14718[e0]	-2.0,-1.0,2.0,3.0,1.0	2,2,2,2,2
BgParabacteroides_a_028	rxn07436	cpd00006[e0],cpd01029[e0],cpd00005[e0],cpd00067[e0],cpd14718[e0]	-2.0,-1.0,2.0,3.0,1.0	2,2,2,2,2
BfPaludibacteraceae_102	rxn06328	cpd00001[e0],cpd12116[e0],cpd00057[e0],cpd00751[e0]	-1.0,-1.0,1.0,1.0	2,2,2,2
BfPaludibacteraceae_102	rxn06328	cpd00001[e0],cpd12116[e0],cpd00057[e0],cpd00751[e0]	-1.0,-1.0,1.0,1.0	2,2,2,2
BfPaludibacteraceae_102	rxn06328	cpd00001[e0],cpd12116[e0],cpd00057[e0],cpd00751[e0]	-1.0,-1.0,1.0,1.0	2,2,2,2
BfPaludibacteraceae_102	rxn06328	cpd00001[e0],cpd12116[e0],cpd00057[e0],cpd00751[e0]	-1.0,-1.0,1.0,1.0	2,2,2,2
BfPaludibacteraceae_102	rxn06328	cpd00001[e0],cpd12116[e0],cpd00057[e0],cpd00751[e0]	-1.0,-1.0,1.0,1.0	2,2,2,2
BfPaludibacteraceae_102	rxn06328	cpd00001[e0],cpd12116[e0],cpd00057[e0],cpd00751[e0]	-1.0,-1.0,1.0,1.0	2,2,2,2
BfPaludibacteraceae_102	rxn06328	cpd00001[e0],cpd12116[e0],cpd00057[e0],cpd00751[e0]	-1.0,-1.0,1.0,1.0	2,2,2,2
BfPaludibacteraceae_102	rxn06328	cpd00001[e0],cpd12116[e0],cpd00057[e0],cpd00751[e0]	-1.0,-1.0,1.0,1.0	2,2,2,2
BfPaludibacteraceae_102	rxn06328	cpd00001[e0],cpd12116[e0],cpd00057[e0],cpd00751[e0]	-1.0,-1.0,1.0,1.0	2,2,2,2
BfPaludibacteraceae_103	rxn06328	cpd00001[e0],cpd12116[e0],cpd00057[e0],cpd00751[e0]	-1.0,-1.0,1.0,1.0	2,2,2,2
BfPaludibacteraceae_103	rxn06328	cpd00001[e0],cpd12116[e0],cpd00057[e0],cpd00751[e0]	-1.0,-1.0,1.0,1.0	2,2,2,2
BfPaludibacteraceae_103	rxn06328	cpd00001[e0],cpd12116[e0],cpd00057[e0],cpd00751[e0]	-1.0,-1.0,1.0,1.0	2,2,2,2
BfPaludibacteraceae_103	rxn06328	cpd00001[e0],cpd12116[e0],cpd00057[e0],cpd00751[e0]	-1.0,-1.0,1.0,1.0	2,2,2,2
BfPaludibacteraceae_103	rxn06328	cpd00001[e0],cpd12116[e0],cpd00057[e0],cpd00751[e0]	-1.0,-1.0,1.0,1.0	2,2,2,2
BoAcidaminococcales_061	rxn06154	cpd00001[e0],cpd01248[e0],cpd00067[e0],cpd00139[e0],cpd11684[e0]	-1.0,-1.0,1.0,1.0,1.0	2,2,2,2,2
BoAcidaminococcales_061	rxn06154	cpd00001[e0],cpd01248[e0],cpd00067[e0],cpd00139[e0],cpd11684[e0]	-1.0,-1.0,1.0,1.0,1.0	2,2,2,2,2
BoAcidaminococcales_061	rxn06154	cpd00001[e0],cpd01248[e0],cpd00067[e0],cpd00139[e0],cpd11684[e0]	-1.0,-1.0,1.0,1.0,1.0	2,2,2,2,2
BfProlixibacteraceae_107	rxn05289	cpd00005[e0],cpd00067[e0],cpd11420[e0],cpd00006[e0],cpd11421[e0]	-1.0,-1.0,-1.0,1.0,1.0	2,2,2,2,2
BfProlixibacteraceae_107	rxn05289	cpd00005[e0],cpd00067[e0],cpd11420[e0],cpd00006[e0],cpd11421[e0]	-1.0,-1.0,-1.0,1.0,1.0	2,2,2,2,2
BfProlixibacteraceae_107	rxn05289	cpd00005[e0],cpd00067[e0],cpd11420[e0],cpd00006[e0],cpd11421[e0]	-1.0,-1.0,-1.0,1.0,1.0	2,2,2,2,2
BfProlixibacteraceae_107	rxn05289	cpd00005[e0],cpd00067[e0],cpd11420[e0],cpd00006[e0],cpd11421[e0]	-1.0,-1.0,-1.0,1.0,1.0	2,2,2,2,2
BfProlixibacteraceae_107	rxn05289	cpd00005[e0],cpd00067[e0],cpd11420[e0],cpd00006[e0],cpd11421[e0]	-1.0,-1.0,-1.0,1.0,1.0	2,2,2,2,2
BfProlixibacteraceae_107	rxn05289	cpd00005[e0],cpd00067[e0],cpd11420[e0],cpd00006[e0],cpd11421[e0]	-1.0,-1.0,-1.0,1.0,1.0	2,2,2,2,2
BfProlixibacteraceae_107	rxn05289	cpd00005[e0],cpd00067[e0],cpd11420[e0],cpd00006[e0],cpd11421[e0]	-1.0,-1.0,-1.0,1.0,1.0	2,2,2,2,2
BfProlixibacteraceae_107	rxn05289	cpd00005[e0],cpd00067[e0],cpd11420[e0],cpd00006[e0],cpd11421[e0]	-1.0,-1.0,-1.0,1.0,1.0	2,2,2,2,2
BfProlixibacteraceae_107	rxn05289	cpd00005[e0],cpd00067[e0],cpd11420[e0],cpd00006[e0],cpd11421[e0]	-1.0,-1.0,-1.0,1.0,1.0	2,2,2,2,2
BfProlixibacteraceae_107	rxn05289	cpd00005[e0],cpd00067[e0],cpd11420[e0],cpd00006[e0],cpd11421[e0]	-1.0,-1.0,-1.0,1.0,1.0	2,2,2,2,2
BfProlixibacteraceae_107	rxn05289	cpd00005[e0],cpd00067[e0],cpd11420[e0],cpd00006[e0],cpd11421[e0]	-1.0,-1.0,-1.0,1.0,1.0	2,2,2,2,2
BoBacteroidales_114	rxn04809	cpd00042[e0],cpd10483[e0],cpd10488[e0]	-1.0,-1.0,1.0	2,2,2
BoBacteroidales_114	rxn04809	cpd00042[e0],cpd10483[e0],cpd10488[e0]	-1.0,-1.0,1.0	2,2,2
BoBacteroidales_114	rxn04809	cpd00042[e0],cpd10483[e0],cpd10488[e0]	-1.0,-1.0,1.0	2,2,2
BoBacteroidales_034	rxn04794	cpd00010[e0],cpd00094[e0],cpd00047[e0],cpd00086[e0]	-1.0,-1.0,1.0,1.0	2,2,2,2
BoBacteroidales_034	rxn04794	cpd00010[e0],cpd00094[e0],cpd00047[e0],cpd00086[e0]	-1.0,-1.0,1.0,1.0	2,2,2,2
BoBacteroidales_034	rxn04794	cpd00010[e0],cpd00094[e0],cpd00047[e0],cpd00086[e0]	-1.0,-1.0,1.0,1.0	2,2,2,2
BoBacteroidales_034	rxn04794	cpd00010[e0],cpd00094[e0],cpd00047[e0],cpd00086[e0]	-1.0,-1.0,1.0,1.0	2,2,2,2
BfChitinispirillaceae_120	rxn04432	cpd00017[e0],cpd08983[e0],cpd00019[e0],cpd00067[e0],cpd00326[e0]	-1.0,-1.0,1.0,2.0,1.0	2,2,2,2,2
BfChitinispirillaceae_120	rxn04432	cpd00017[e0],cpd08983[e0],cpd00019[e0],cpd00067[e0],cpd00326[e0]	-1.0,-1.0,1.0,2.0,1.0	2,2,2,2,2
BfChitinispirillaceae_120	rxn04432	cpd00017[e0],cpd08983[e0],cpd00019[e0],cpd00067[e0],cpd00326[e0]	-1.0,-1.0,1.0,2.0,1.0	2,2,2,2,2
BfChitinispirillaceae_120	rxn04432	cpd00017[e0],cpd08983[e0],cpd00019[e0],cpd00067[e0],cpd00326[e0]	-1.0,-1.0,1.0,2.0,1.0	2,2,2,2,2
BfChitinispirillaceae_120	rxn04432	cpd00017[e0],cpd08983[e0],cpd00019[e0],cpd00067[e0],cpd00326[e0]	-1.0,-1.0,1.0,2.0,1.0	2,2,2,2,2
BfChitinispirillaceae_120	rxn04432	cpd00017[e0],cpd08983[e0],cpd00019[e0],cpd00067[e0],cpd00326[e0]	-1.0,-1.0,1.0,2.0,1.0	2,2,2,2,2
BfChitinispirillaceae_120	rxn04432	cpd00017[e0],cpd08983[e0],cpd00019[e0],cpd00067[e0],cpd00326[e0]	-1.0,-1.0,1.0,2.0,1.0	2,2,2,2,2
BfChitinispirillaceae_120	rxn04432	cpd00017[e0],cpd08983[e0],cpd00019[e0],cpd00067[e0],cpd00326[e0]	-1.0,-1.0,1.0,2.0,1.0	2,2,2,2,2
BoBacteroidales_033	rxn04056	cpd00006[e0],cpd00480[e0],cpd00005[e0],cpd00067[e0],cpd01793[e0]	-1.0,-1.0,1.0,1.0,1.0	2,2,2,2,2
BoBacteroidales_033	rxn04056	cpd00006[e0],cpd00480[e0],cpd00005[e0],cpd00067[e0],cpd01793[e0]	-1.0,-1.0,1.0,1.0,1.0	2,2,2,2,2
BoAcidaminococcales_061	rxn03951	cpd00003[e0],cpd03607[e0],cpd00004[e0],cpd00067[e0],cpd04539[e0]	-1.0,-1.0,1.0,1.0,1.0	2,2,2,2,2
BoAcidaminococcales_061	rxn03951	cpd00003[e0],cpd03607[e0],cpd00004[e0],cpd00067[e0],cpd04539[e0]	-1.0,-1.0,1.0,1.0,1.0	2,2,2,2,2
BoAcidaminococcales_061	rxn03951	cpd00003[e0],cpd03607[e0],cpd00004[e0],cpd00067[e0],cpd04539[e0]	-1.0,-1.0,1.0,1.0,1.0	2,2,2,2,2
B_021	rxn03907	cpd00052[e0],cpd08286[e0],cpd00012[e0],cpd08287[e0]	-1.0,-1.0,1.0,1.0	2,2,2,2
B_021	rxn03907	cpd00052[e0],cpd08286[e0],cpd00012[e0],cpd08287[e0]	-1.0,-1.0,1.0,1.0	2,2,2,2
BfSmithellaceae_023	rxn03807	cpd00521[e0],cpd00001[e0],cpd04024[e0]	-1.0,1.0,1.0	2,2,2
BfSmithellaceae_023	rxn03807	cpd00521[e0],cpd00001[e0],cpd04024[e0]	-1.0,1.0,1.0	2,2,2
BfSmithellaceae_023	rxn03807	cpd00521[e0],cpd00001[e0],cpd04024[e0]	-1.0,1.0,1.0	2,2,2
BfAnaerohalophaeraceae_128	rxn03723	cpd00004[e0],cpd00007[e0],cpd04851[e0],cpd00003[e0],cpd04856[e0]	-2.0,-1.0,-1.0,2.0,1.0	2,2,2,2,2
BfAnaerohalophaeraceae_128	rxn03723	cpd00004[e0],cpd00007[e0],cpd04851[e0],cpd00003[e0],cpd04856[e0]	-2.0,-1.0,-1.0,2.0,1.0	2,2,2,2,2
BfAnaerohalophaeraceae_128	rxn03723	cpd00004[e0],cpd00007[e0],cpd04851[e0],cpd00003[e0],cpd04856[e0]	-2.0,-1.0,-1.0,2.0,1.0	2,2,2,2,2
BfAnaerohalophaeraceae_128	rxn03723	cpd00004[e0],cpd00007[e0],cpd04851[e0],cpd00003[e0],cpd04856[e0]	-2.0,-1.0,-1.0,2.0,1.0	2,2,2,2,2
BfAnaerohalophaeraceae_128	rxn03723	cpd00004[e0],cpd00007[e0],cpd04851[e0],cpd00003[e0],cpd04856[e0]	-2.0,-1.0,-1.0,2.0,1.0	2,2,2,2,2
BfAnaerohalophaeraceae_128	rxn03723	cpd00004[e0],cpd00007[e0],cpd04851[e0],cpd00003[e0],cpd04856[e0]	-2.0,-1.0,-1.0,2.0,1.0	2,2,2,2,2
BfAnaerohalophaeraceae_128	rxn03723	cpd00004[e0],cpd00007[e0],cpd04851[e0],cpd00003[e0],cpd04856[e0]	-2.0,-1.0,-1.0,2.0,1.0	2,2,2,2,2
BfAnaerohalophaeraceae_128	rxn03723	cpd00004[e0],cpd00007[e0],cpd04851[e0],cpd00003[e0],cpd04856[e0]	-2.0,-1.0,-1.0,2.0,1.0	2,2,2,2,2
BfPaludibacteraceae_103	rxn03723	cpd00004[e0],cpd00007[e0],cpd04851[e0],cpd00003[e0],cpd04856[e0]	-2.0,-1.0,-1.0,2.0,1.0	2,2,2,2,2
BfPaludibacteraceae_103	rxn03723	cpd00004[e0],cpd00007[e0],cpd04851[e0],cpd00003[e0],cpd04856[e0]	-2.0,-1.0,-1.0,2.0,1.0	2,2,2,2,2
BfPaludibacteraceae_103	rxn03723	cpd00004[e0],cpd00007[e0],cpd04851[e0],cpd00003[e0],cpd04856[e0]	-2.0,-1.0,-1.0,2.0,1.0	2,2,2,2,2
BfPaludibacteraceae_103	rxn03723	cpd00004[e0],cpd00007[e0],cpd04851[e0],cpd00003[e0],cpd04856[e0]	-2.0,-1.0,-1.0,2.0,1.0	2,2,2,2,2
BfPaludibacteraceae_103	rxn03723	cpd00004[e0],cpd00007[e0],cpd04851[e0],cpd00003[e0],cpd04856[e0]	-2.0,-1.0,-1.0,2.0,1.0	2,2,2,2,2
BfSyntrophomonadaceae_064	rxn03540	cpd00001[e0],cpd00002[e0],cpd00053[e0],cpd03916[e0],cpd00008[e0],cpd00009[e0],cpd00023[e0],cpd00067[e0],cpd03917[e0]	-4.0,-4.0,-4.0,-1.0,4.0,4.0,4.0,4.0,1.0	2,2,2,2,2,2,2,2,2
BfSyntrophomonadaceae_064	rxn03540	cpd00001[e0],cpd00002[e0],cpd00053[e0],cpd03916[e0],cpd00008[e0],cpd00009[e0],cpd00023[e0],cpd00067[e0],cpd03917[e0]	-4.0,-4.0,-4.0,-1.0,4.0,4.0,4.0,4.0,1.0	2,2,2,2,2,2,2,2,2
BfSyntrophomonadaceae_064	rxn03540	cpd00001[e0],cpd00002[e0],cpd00053[e0],cpd03916[e0],cpd00008[e0],cpd00009[e0],cpd00023[e0],cpd00067[e0],cpd03917[e0]	-4.0,-4.0,-4.0,-1.0,4.0,4.0,4.0,4.0,1.0	2,2,2,2,2,2,2,2,2
BfSyntrophomonadaceae_064	rxn03540	cpd00001[e0],cpd00002[e0],cpd00053[e0],cpd03916[e0],cpd00008[e0],cpd00009[e0],cpd00023[e0],cpd00067[e0],cpd03917[e0]	-4.0,-4.0,-4.0,-1.0,4.0,4.0,4.0,4.0,1.0	2,2,2,2,2,2,2,2,2
BoBacteroidales_032	rxn03512	cpd00067[e0],cpd03835[e0],cpd03832[e0]	-3.0,-1.0,1.0	2,2,2
BoBacteroidales_032	rxn03512	cpd00067[e0],cpd03835[e0],cpd03832[e0]	-3.0,-1.0,1.0	2,2,2
BoBacteroidales_032	rxn03512	cpd00067[e0],cpd03835[e0],cpd03832[e0]	-3.0,-1.0,1.0	2,2,2
BgMicrothrix_017	rxn03358	cpd00007[e0],cpd03347[e0],cpd00013[e0],cpd00025[e0],cpd03348[e0]	-1.0,-1.0,1.0,1.0,1.0	2,2,2,2,2
BgMicrothrix_017	rxn03358	cpd00007[e0],cpd03347[e0],cpd00013[e0],cpd00025[e0],cpd03348[e0]	-1.0,-1.0,1.0,1.0,1.0	2,2,2,2,2
BfProlixibacteraceae_108	rxn03147	cpd00002[e0],cpd00041[e0],cpd02893[e0],cpd00008[e0],cpd00009[e0],cpd00067[e0],cpd02921[e0]	-1.0,-1.0,-1.0,1.0,1.0,1.0,1.0	2,2,2,2,2,2,2
BfProlixibacteraceae_108	rxn03147	cpd00002[e0],cpd00041[e0],cpd02893[e0],cpd00008[e0],cpd00009[e0],cpd00067[e0],cpd02921[e0]	-1.0,-1.0,-1.0,1.0,1.0,1.0,1.0	2,2,2,2,2,2,2
BfProlixibacteraceae_108	rxn03147	cpd00002[e0],cpd00041[e0],cpd02893[e0],cpd00008[e0],cpd00009[e0],cpd00067[e0],cpd02921[e0]	-1.0,-1.0,-1.0,1.0,1.0,1.0,1.0	2,2,2,2,2,2,2
BfProlixibacteraceae_108	rxn03147	cpd00002[e0],cpd00041[e0],cpd02893[e0],cpd00008[e0],cpd00009[e0],cpd00067[e0],cpd02921[e0]	-1.0,-1.0,-1.0,1.0,1.0,1.0,1.0	2,2,2,2,2,2,2
BfProlixibacteraceae_108	rxn03147	cpd00002[e0],cpd00041[e0],cpd02893[e0],cpd00008[e0],cpd00009[e0],cpd00067[e0],cpd02921[e0]	-1.0,-1.0,-1.0,1.0,1.0,1.0,1.0	2,2,2,2,2,2,2
BgPetrimonas_027	rxn03080	cpd02882[e0],cpd11225[e0],cpd00001[e0],cpd00009[e0],cpd00067[e0],cpd02656[e0]	-1.0,-1.0,2.0,1.0,1.0,1.0	2,2,2,2,2,2
BgPetrimonas_027	rxn03080	cpd02882[e0],cpd11225[e0],cpd00001[e0],cpd00009[e0],cpd00067[e0],cpd02656[e0]	-1.0,-1.0,2.0,1.0,1.0,1.0	2,2,2,2,2,2
BgPetrimonas_027	rxn03080	cpd02882[e0],cpd11225[e0],cpd00001[e0],cpd00009[e0],cpd00067[e0],cpd02656[e0]	-1.0,-1.0,2.0,1.0,1.0,1.0	2,2,2,2,2,2
BgPetrimonas_027	rxn03080	cpd02882[e0],cpd11225[e0],cpd00001[e0],cpd00009[e0],cpd00067[e0],cpd02656[e0]	-1.0,-1.0,2.0,1.0,1.0,1.0	2,2,2,2,2,2
BgPetrimonas_027	rxn03080	cpd02882[e0],cpd11225[e0],cpd00001[e0],cpd00009[e0],cpd00067[e0],cpd02656[e0]	-1.0,-1.0,2.0,1.0,1.0,1.0	2,2,2,2,2,2
BoBacteroidales_031	rxn03062	cpd00003[e0],cpd02693[e0],cpd00004[e0],cpd00067[e0],cpd02605[e0]	-1.0,-1.0,1.0,1.0,1.0	2,2,2,2,2
BoBacteroidales_031	rxn03062	cpd00003[e0],cpd02693[e0],cpd00004[e0],cpd00067[e0],cpd02605[e0]	-1.0,-1.0,1.0,1.0,1.0	2,2,2,2,2
BfAnaerolineaceae_076	rxn02986	cpd02978[e0],cpd00421[e0],cpd02315[e0]	-1.0,1.0,1.0	2,2,2
BfAnaerolineaceae_076	rxn02986	cpd02978[e0],cpd00421[e0],cpd02315[e0]	-1.0,1.0,1.0	2,2,2
BfAnaerolineaceae_076	rxn02986	cpd02978[e0],cpd00421[e0],cpd02315[e0]	-1.0,1.0,1.0	2,2,2
BoBacteroidales_113	rxn02971	cpd02536[e0],cpd02255[e0]	-1.0,1.0	2,2
BoBacteroidales_113	rxn02971	cpd02536[e0],cpd02255[e0]	-1.0,1.0	2,2
BfPaludibacteraceae_102	rxn02834	cpd00001[e0],cpd01775[e0],cpd00012[e0],cpd00067[e0],cpd01777[e0]	-1.0,-1.0,1.0,2.0,1.0	2,2,2,2,2
BfPaludibacteraceae_102	rxn02834	cpd00001[e0],cpd01775[e0],cpd00012[e0],cpd00067[e0],cpd01777[e0]	-1.0,-1.0,1.0,2.0,1.0	2,2,2,2,2
BfPaludibacteraceae_102	rxn02834	cpd00001[e0],cpd01775[e0],cpd00012[e0],cpd00067[e0],cpd01777[e0]	-1.0,-1.0,1.0,2.0,1.0	2,2,2,2,2
BfPaludibacteraceae_102	rxn02834	cpd00001[e0],cpd01775[e0],cpd00012[e0],cpd00067[e0],cpd01777[e0]	-1.0,-1.0,1.0,2.0,1.0	2,2,2,2,2
BfPaludibacteraceae_102	rxn02834	cpd00001[e0],cpd01775[e0],cpd00012[e0],cpd00067[e0],cpd01777[e0]	-1.0,-1.0,1.0,2.0,1.0	2,2,2,2,2
BfPaludibacteraceae_102	rxn02834	cpd00001[e0],cpd01775[e0],cpd00012[e0],cpd00067[e0],cpd01777[e0]	-1.0,-1.0,1.0,2.0,1.0	2,2,2,2,2
BfPaludibacteraceae_102	rxn02834	cpd00001[e0],cpd01775[e0],cpd00012[e0],cpd00067[e0],cpd01777[e0]	-1.0,-1.0,1.0,2.0,1.0	2,2,2,2,2
BfPaludibacteraceae_102	rxn02834	cpd00001[e0],cpd01775[e0],cpd00012[e0],cpd00067[e0],cpd01777[e0]	-1.0,-1.0,1.0,2.0,1.0	2,2,2,2,2
BfPaludibacteraceae_102	rxn02834	cpd00001[e0],cpd01775[e0],cpd00012[e0],cpd00067[e0],cpd01777[e0]	-1.0,-1.0,1.0,2.0,1.0	2,2,2,2,2
BoBacteroidales_117	rxn02834	cpd00001[e0],cpd01775[e0],cpd00012[e0],cpd00067[e0],cpd01777[e0]	-1.0,-1.0,1.0,2.0,1.0	2,2,2,2,2
BoBacteroidales_117	rxn02834	cpd00001[e0],cpd01775[e0],cpd00012[e0],cpd00067[e0],cpd01777[e0]	-1.0,-1.0,1.0,2.0,1.0	2,2,2,2,2
BoBacteroidales_117	rxn02834	cpd00001[e0],cpd01775[e0],cpd00012[e0],cpd00067[e0],cpd01777[e0]	-1.0,-1.0,1.0,2.0,1.0	2,2,2,2,2
BoBacteroidales_117	rxn02834	cpd00001[e0],cpd01775[e0],cpd00012[e0],cpd00067[e0],cpd01777[e0]	-1.0,-1.0,1.0,2.0,1.0	2,2,2,2,2
BoBacteroidales_117	rxn02834	cpd00001[e0],cpd01775[e0],cpd00012[e0],cpd00067[e0],cpd01777[e0]	-1.0,-1.0,1.0,2.0,1.0	2,2,2,2,2
BfSyntrophomonadaceae_064	rxn02508	cpd02642[e0],cpd00956[e0]	-1.0,1.0	2,2
BfSyntrophomonadaceae_064	rxn02508	cpd02642[e0],cpd00956[e0]	-1.0,1.0	2,2
BfSyntrophomonadaceae_064	rxn02508	cpd02642[e0],cpd00956[e0]	-1.0,1.0	2,2
BfSyntrophomonadaceae_064	rxn02508	cpd02642[e0],cpd00956[e0]	-1.0,1.0	2,2
BfSyntrophomonadaceae_063	rxn02473	cpd02843[e0],cpd00001[e0],cpd00930[e0]	-1.0,1.0,1.0	2,2,2
BfSyntrophomonadaceae_063	rxn02473	cpd02843[e0],cpd00001[e0],cpd00930[e0]	-1.0,1.0,1.0	2,2,2
BgBacteroides_025	rxn02286	cpd00002[e0],cpd00035[e0],cpd00773[e0],cpd00008[e0],cpd00009[e0],cpd00067[e0],cpd00890[e0]	-1.0,-1.0,-1.0,1.0,1.0,1.0,1.0	2,2,2,2,2,2,2
BgBacteroides_025	rxn02286	cpd00002[e0],cpd00035[e0],cpd00773[e0],cpd00008[e0],cpd00009[e0],cpd00067[e0],cpd00890[e0]	-1.0,-1.0,-1.0,1.0,1.0,1.0,1.0	2,2,2,2,2,2,2
BgBacteroides_025	rxn02286	cpd00002[e0],cpd00035[e0],cpd00773[e0],cpd00008[e0],cpd00009[e0],cpd00067[e0],cpd00890[e0]	-1.0,-1.0,-1.0,1.0,1.0,1.0,1.0	2,2,2,2,2,2,2
BgBacteroides_025	rxn02286	cpd00002[e0],cpd00035[e0],cpd00773[e0],cpd00008[e0],cpd00009[e0],cpd00067[e0],cpd00890[e0]	-1.0,-1.0,-1.0,1.0,1.0,1.0,1.0	2,2,2,2,2,2,2
BgBacteroides_025	rxn02286	cpd00002[e0],cpd00035[e0],cpd00773[e0],cpd00008[e0],cpd00009[e0],cpd00067[e0],cpd00890[e0]	-1.0,-1.0,-1.0,1.0,1.0,1.0,1.0	2,2,2,2,2,2,2
BgBacteroides_025	rxn02286	cpd00002[e0],cpd00035[e0],cpd00773[e0],cpd00008[e0],cpd00009[e0],cpd00067[e0],cpd00890[e0]	-1.0,-1.0,-1.0,1.0,1.0,1.0,1.0	2,2,2,2,2,2,2
BoBacteroidales_032	rxn02213	cpd00699[e0],cpd00001[e0],cpd01716[e0]	-1.0,1.0,1.0	2,2,2
BoBacteroidales_032	rxn02213	cpd00699[e0],cpd00001[e0],cpd01716[e0]	-1.0,1.0,1.0	2,2,2
BoBacteroidales_032	rxn02213	cpd00699[e0],cpd00001[e0],cpd01716[e0]	-1.0,1.0,1.0	2,2,2
BfSmithellaceae_090	rxn02168	cpd02234[e0],cpd00001[e0],cpd00650[e0]	-1.0,1.0,1.0	2,2,2
BfProlixibacteraceae_108	rxn02155	cpd00002[e0],cpd00873[e0],cpd00012[e0],cpd00638[e0]	-1.0,-1.0,1.0,1.0	2,2,2,2
BfProlixibacteraceae_108	rxn02155	cpd00002[e0],cpd00873[e0],cpd00012[e0],cpd00638[e0]	-1.0,-1.0,1.0,1.0	2,2,2,2
BfProlixibacteraceae_108	rxn02155	cpd00002[e0],cpd00873[e0],cpd00012[e0],cpd00638[e0]	-1.0,-1.0,1.0,1.0	2,2,2,2
BfProlixibacteraceae_108	rxn02155	cpd00002[e0],cpd00873[e0],cpd00012[e0],cpd00638[e0]	-1.0,-1.0,1.0,1.0	2,2,2,2
BfProlixibacteraceae_108	rxn02155	cpd00002[e0],cpd00873[e0],cpd00012[e0],cpd00638[e0]	-1.0,-1.0,1.0,1.0	2,2,2,2
BfSmithellaceae_088	rxn02144	cpd00001[e0],cpd02255[e0],cpd00067[e0],cpd00630[e0]	-1.0,-1.0,1.0,1.0	2,2,2,2
BfSmithellaceae_088	rxn02144	cpd00001[e0],cpd02255[e0],cpd00067[e0],cpd00630[e0]	-1.0,-1.0,1.0,1.0	2,2,2,2
BoBacteroidales_034	rxn01844	cpd00001[e0],cpd00431[e0],cpd00067[e0],cpd00167[e0],cpd00457[e0]	-1.0,-1.0,1.0,1.0,1.0	2,2,2,2,2
BoBacteroidales_034	rxn01844	cpd00001[e0],cpd00431[e0],cpd00067[e0],cpd00167[e0],cpd00457[e0]	-1.0,-1.0,1.0,1.0,1.0	2,2,2,2,2
BoBacteroidales_034	rxn01844	cpd00001[e0],cpd00431[e0],cpd00067[e0],cpd00167[e0],cpd00457[e0]	-1.0,-1.0,1.0,1.0,1.0	2,2,2,2,2
BoBacteroidales_034	rxn01844	cpd00001[e0],cpd00431[e0],cpd00067[e0],cpd00167[e0],cpd00457[e0]	-1.0,-1.0,1.0,1.0,1.0	2,2,2,2,2
BfPaludibacteraceae_102	rxn01739	cpd00002[e0],cpd00383[e0],cpd00008[e0],cpd00067[e0],cpd02030[e0]	-1.0,-1.0,1.0,1.0,1.0	2,2,2,2,2
BfPaludibacteraceae_102	rxn01739	cpd00002[e0],cpd00383[e0],cpd00008[e0],cpd00067[e0],cpd02030[e0]	-1.0,-1.0,1.0,1.0,1.0	2,2,2,2,2
BfPaludibacteraceae_102	rxn01739	cpd00002[e0],cpd00383[e0],cpd00008[e0],cpd00067[e0],cpd02030[e0]	-1.0,-1.0,1.0,1.0,1.0	2,2,2,2,2
BfPaludibacteraceae_102	rxn01739	cpd00002[e0],cpd00383[e0],cpd00008[e0],cpd00067[e0],cpd02030[e0]	-1.0,-1.0,1.0,1.0,1.0	2,2,2,2,2
BfPaludibacteraceae_102	rxn01739	cpd00002[e0],cpd00383[e0],cpd00008[e0],cpd00067[e0],cpd02030[e0]	-1.0,-1.0,1.0,1.0,1.0	2,2,2,2,2
BfPaludibacteraceae_102	rxn01739	cpd00002[e0],cpd00383[e0],cpd00008[e0],cpd00067[e0],cpd02030[e0]	-1.0,-1.0,1.0,1.0,1.0	2,2,2,2,2
BfPaludibacteraceae_102	rxn01739	cpd00002[e0],cpd00383[e0],cpd00008[e0],cpd00067[e0],cpd02030[e0]	-1.0,-1.0,1.0,1.0,1.0	2,2,2,2,2
BfPaludibacteraceae_102	rxn01739	cpd00002[e0],cpd00383[e0],cpd00008[e0],cpd00067[e0],cpd02030[e0]	-1.0,-1.0,1.0,1.0,1.0	2,2,2,2,2
BfPaludibacteraceae_102	rxn01739	cpd00002[e0],cpd00383[e0],cpd00008[e0],cpd00067[e0],cpd02030[e0]	-1.0,-1.0,1.0,1.0,1.0	2,2,2,2,2
BgSedimentibacter_050	rxn01670	cpd00001[e0],cpd00355[e0],cpd00009[e0],cpd02016[e0]	-1.0,-1.0,1.0,1.0	2,2,2,2
BgSedimentibacter_050	rxn01670	cpd00001[e0],cpd00355[e0],cpd00009[e0],cpd02016[e0]	-1.0,-1.0,1.0,1.0	2,2,2,2
BgSedimentibacter_050	rxn01670	cpd00001[e0],cpd00355[e0],cpd00009[e0],cpd02016[e0]	-1.0,-1.0,1.0,1.0	2,2,2,2
BgSedimentibacter_050	rxn01670	cpd00001[e0],cpd00355[e0],cpd00009[e0],cpd02016[e0]	-1.0,-1.0,1.0,1.0	2,2,2,2
BoBacteroidales_033	rxn01639	cpd00001[e0],cpd00344[e0],cpd00023[e0],cpd00378[e0]	-1.0,-1.0,1.0,1.0	2,2,2,2
BoBacteroidales_033	rxn01639	cpd00001[e0],cpd00344[e0],cpd00023[e0],cpd00378[e0]	-1.0,-1.0,1.0,1.0	2,2,2,2
BfChitinispirillaceae_120	rxn01607	cpd00002[e0],cpd00332[e0],cpd00008[e0],cpd00067[e0],cpd00812[e0]	-1.0,-1.0,1.0,1.0,1.0	2,2,2,2,2
BfChitinispirillaceae_120	rxn01607	cpd00002[e0],cpd00332[e0],cpd00008[e0],cpd00067[e0],cpd00812[e0]	-1.0,-1.0,1.0,1.0,1.0	2,2,2,2,2
BfChitinispirillaceae_120	rxn01607	cpd00002[e0],cpd00332[e0],cpd00008[e0],cpd00067[e0],cpd00812[e0]	-1.0,-1.0,1.0,1.0,1.0	2,2,2,2,2
BfChitinispirillaceae_120	rxn01607	cpd00002[e0],cpd00332[e0],cpd00008[e0],cpd00067[e0],cpd00812[e0]	-1.0,-1.0,1.0,1.0,1.0	2,2,2,2,2
BfChitinispirillaceae_120	rxn01607	cpd00002[e0],cpd00332[e0],cpd00008[e0],cpd00067[e0],cpd00812[e0]	-1.0,-1.0,1.0,1.0,1.0	2,2,2,2,2
BfChitinispirillaceae_120	rxn01607	cpd00002[e0],cpd00332[e0],cpd00008[e0],cpd00067[e0],cpd00812[e0]	-1.0,-1.0,1.0,1.0,1.0	2,2,2,2,2
BfChitinispirillaceae_120	rxn01607	cpd00002[e0],cpd00332[e0],cpd00008[e0],cpd00067[e0],cpd00812[e0]	-1.0,-1.0,1.0,1.0,1.0	2,2,2,2,2
BfChitinispirillaceae_120	rxn01607	cpd00002[e0],cpd00332[e0],cpd00008[e0],cpd00067[e0],cpd00812[e0]	-1.0,-1.0,1.0,1.0,1.0	2,2,2,2,2
BoBacteroidales_114	rxn01505	cpd00293[e0],cpd02611[e0]	-1.0,1.0	2,2
BoBacteroidales_114	rxn01505	cpd00293[e0],cpd02611[e0]	-1.0,1.0	2,2
BoBacteroidales_114	rxn01505	cpd00293[e0],cpd02611[e0]	-1.0,1.0	2,2
BfSyntrophomonadaceae_064	rxn01504	cpd00292[e0],cpd00001[e0],cpd02068[e0]	-1.0,1.0,1.0	2,2,2
BfSyntrophomonadaceae_064	rxn01504	cpd00292[e0],cpd00001[e0],cpd02068[e0]	-1.0,1.0,1.0	2,2,2
BfSyntrophomonadaceae_064	rxn01504	cpd00292[e0],cpd00001[e0],cpd02068[e0]	-1.0,1.0,1.0	2,2,2
BfSyntrophomonadaceae_064	rxn01504	cpd00292[e0],cpd00001[e0],cpd02068[e0]	-1.0,1.0,1.0	2,2,2
BfSmithellaceae_088	rxn01476	cpd00001[e0],cpd00911[e0],cpd00067[e0],cpd00284[e0]	-1.0,-1.0,1.0,1.0	2,2,2,2
BfSmithellaceae_088	rxn01476	cpd00001[e0],cpd00911[e0],cpd00067[e0],cpd00284[e0]	-1.0,-1.0,1.0,1.0	2,2,2,2
BgSedimentibacter_050	rxn01416	cpd00150[e0],cpd00268[e0],cpd00067[e0],cpd00081[e0],cpd01211[e0]	-1.0,-1.0,1.0,1.0,1.0	2,2,2,2,2
BgSedimentibacter_050	rxn01416	cpd00150[e0],cpd00268[e0],cpd00067[e0],cpd00081[e0],cpd01211[e0]	-1.0,-1.0,1.0,1.0,1.0	2,2,2,2,2
BgSedimentibacter_050	rxn01416	cpd00150[e0],cpd00268[e0],cpd00067[e0],cpd00081[e0],cpd01211[e0]	-1.0,-1.0,1.0,1.0,1.0	2,2,2,2,2
BgSedimentibacter_050	rxn01416	cpd00150[e0],cpd00268[e0],cpd00067[e0],cpd00081[e0],cpd01211[e0]	-1.0,-1.0,1.0,1.0,1.0	2,2,2,2,2
BgOttowia_022	rxn01383	cpd00003[e0],cpd00366[e0],cpd00004[e0],cpd00067[e0],cpd00258[e0]	-1.0,-1.0,1.0,1.0,1.0	2,2,2,2,2
BgOttowia_022	rxn01383	cpd00003[e0],cpd00366[e0],cpd00004[e0],cpd00067[e0],cpd00258[e0]	-1.0,-1.0,1.0,1.0,1.0	2,2,2,2,2
BgOttowia_022	rxn01383	cpd00003[e0],cpd00366[e0],cpd00004[e0],cpd00067[e0],cpd00258[e0]	-1.0,-1.0,1.0,1.0,1.0	2,2,2,2,2
BoPedosphaerales_125	rxn01316	cpd00009[e0],cpd00232[e0],cpd00001[e0],cpd00061[e0],cpd00492[e0]	-1.0,-1.0,1.0,1.0,1.0	2,2,2,2,2
BoPedosphaerales_125	rxn01316	cpd00009[e0],cpd00232[e0],cpd00001[e0],cpd00061[e0],cpd00492[e0]	-1.0,-1.0,1.0,1.0,1.0	2,2,2,2,2
BgSphaerochaeta_037	rxn01261	cpd00001[e0],cpd00006[e0],cpd00218[e0],cpd00005[e0],cpd00067[e0],cpd00752[e0]	-1.0,-1.0,-1.0,1.0,1.0,1.0	2,2,2,2,2,2
BgSphaerochaeta_037	rxn01261	cpd00001[e0],cpd00006[e0],cpd00218[e0],cpd00005[e0],cpd00067[e0],cpd00752[e0]	-1.0,-1.0,-1.0,1.0,1.0,1.0	2,2,2,2,2,2
BfSmithellaceae_086	rxn01256	cpd00216[e0],cpd00219[e0]	-1.0,1.0	2,2
BfSmithellaceae_086	rxn01256	cpd00216[e0],cpd00219[e0]	-1.0,1.0	2,2
BfProlixibacteraceae_107	rxn01201	cpd00003[e0],cpd00728[e0],cpd00004[e0],cpd00067[e0],cpd00199[e0]	-1.0,-1.0,1.0,1.0,1.0	2,2,2,2,2
BfProlixibacteraceae_107	rxn01201	cpd00003[e0],cpd00728[e0],cpd00004[e0],cpd00067[e0],cpd00199[e0]	-1.0,-1.0,1.0,1.0,1.0	2,2,2,2,2
BfProlixibacteraceae_107	rxn01201	cpd00003[e0],cpd00728[e0],cpd00004[e0],cpd00067[e0],cpd00199[e0]	-1.0,-1.0,1.0,1.0,1.0	2,2,2,2,2
BfProlixibacteraceae_107	rxn01201	cpd00003[e0],cpd00728[e0],cpd00004[e0],cpd00067[e0],cpd00199[e0]	-1.0,-1.0,1.0,1.0,1.0	2,2,2,2,2
BfProlixibacteraceae_107	rxn01201	cpd00003[e0],cpd00728[e0],cpd00004[e0],cpd00067[e0],cpd00199[e0]	-1.0,-1.0,1.0,1.0,1.0	2,2,2,2,2
BfProlixibacteraceae_107	rxn01201	cpd00003[e0],cpd00728[e0],cpd00004[e0],cpd00067[e0],cpd00199[e0]	-1.0,-1.0,1.0,1.0,1.0	2,2,2,2,2
BfProlixibacteraceae_107	rxn01201	cpd00003[e0],cpd00728[e0],cpd00004[e0],cpd00067[e0],cpd00199[e0]	-1.0,-1.0,1.0,1.0,1.0	2,2,2,2,2
BfProlixibacteraceae_107	rxn01201	cpd00003[e0],cpd00728[e0],cpd00004[e0],cpd00067[e0],cpd00199[e0]	-1.0,-1.0,1.0,1.0,1.0	2,2,2,2,2
BfProlixibacteraceae_107	rxn01201	cpd00003[e0],cpd00728[e0],cpd00004[e0],cpd00067[e0],cpd00199[e0]	-1.0,-1.0,1.0,1.0,1.0	2,2,2,2,2
BfProlixibacteraceae_107	rxn01201	cpd00003[e0],cpd00728[e0],cpd00004[e0],cpd00067[e0],cpd00199[e0]	-1.0,-1.0,1.0,1.0,1.0	2,2,2,2,2
BfProlixibacteraceae_107	rxn01201	cpd00003[e0],cpd00728[e0],cpd00004[e0],cpd00067[e0],cpd00199[e0]	-1.0,-1.0,1.0,1.0,1.0	2,2,2,2,2
BoBacteroidales_110	rxn01201	cpd00003[e0],cpd00728[e0],cpd00004[e0],cpd00067[e0],cpd00199[e0]	-1.0,-1.0,1.0,1.0,1.0	2,2,2,2,2
BoBacteroidales_110	rxn01201	cpd00003[e0],cpd00728[e0],cpd00004[e0],cpd00067[e0],cpd00199[e0]	-1.0,-1.0,1.0,1.0,1.0	2,2,2,2,2
BfProlixibacteraceae_108	rxn01146	cpd00009[e0],cpd00184[e0],cpd00151[e0],cpd00509[e0]	-1.0,-1.0,1.0,1.0	2,2,2,2
BfProlixibacteraceae_108	rxn01146	cpd00009[e0],cpd00184[e0],cpd00151[e0],cpd00509[e0]	-1.0,-1.0,1.0,1.0	2,2,2,2
BfProlixibacteraceae_108	rxn01146	cpd00009[e0],cpd00184[e0],cpd00151[e0],cpd00509[e0]	-1.0,-1.0,1.0,1.0	2,2,2,2
BfProlixibacteraceae_108	rxn01146	cpd00009[e0],cpd00184[e0],cpd00151[e0],cpd00509[e0]	-1.0,-1.0,1.0,1.0	2,2,2,2
BfProlixibacteraceae_108	rxn01146	cpd00009[e0],cpd00184[e0],cpd00151[e0],cpd00509[e0]	-1.0,-1.0,1.0,1.0	2,2,2,2
BgMicrothrix_017	rxn00943	cpd00001[e0],cpd00134[e0],cpd00010[e0],cpd00067[e0],cpd00214[e0]	-1.0,-1.0,1.0,1.0,1.0	2,2,2,2,2
BgMicrothrix_017	rxn00943	cpd00001[e0],cpd00134[e0],cpd00010[e0],cpd00067[e0],cpd00214[e0]	-1.0,-1.0,1.0,1.0,1.0	2,2,2,2,2
BgGordonia_069	rxn00935	cpd00015[e0],cpd00067[e0],cpd00130[e0],cpd00032[e0],cpd00982[e0]	-1.0,-1.0,-1.0,1.0,1.0	2,2,2,2,2
BgGordonia_069	rxn00935	cpd00015[e0],cpd00067[e0],cpd00130[e0],cpd00032[e0],cpd00982[e0]	-1.0,-1.0,-1.0,1.0,1.0	2,2,2,2,2
BgGordonia_069	rxn00935	cpd00015[e0],cpd00067[e0],cpd00130[e0],cpd00032[e0],cpd00982[e0]	-1.0,-1.0,-1.0,1.0,1.0	2,2,2,2,2
BgGordonia_069	rxn00935	cpd00015[e0],cpd00067[e0],cpd00130[e0],cpd00032[e0],cpd00982[e0]	-1.0,-1.0,-1.0,1.0,1.0	2,2,2,2,2
BgGordonia_069	rxn00935	cpd00015[e0],cpd00067[e0],cpd00130[e0],cpd00032[e0],cpd00982[e0]	-1.0,-1.0,-1.0,1.0,1.0	2,2,2,2,2
BgGordonia_069	rxn00935	cpd00015[e0],cpd00067[e0],cpd00130[e0],cpd00032[e0],cpd00982[e0]	-1.0,-1.0,-1.0,1.0,1.0	2,2,2,2,2
BgGordonia_069	rxn00935	cpd00015[e0],cpd00067[e0],cpd00130[e0],cpd00032[e0],cpd00982[e0]	-1.0,-1.0,-1.0,1.0,1.0	2,2,2,2,2
BgGordonia_069	rxn00935	cpd00015[e0],cpd00067[e0],cpd00130[e0],cpd00032[e0],cpd00982[e0]	-1.0,-1.0,-1.0,1.0,1.0	2,2,2,2,2
BgGordonia_069	rxn00935	cpd00015[e0],cpd00067[e0],cpd00130[e0],cpd00032[e0],cpd00982[e0]	-1.0,-1.0,-1.0,1.0,1.0	2,2,2,2,2
BfEubacteriaceae_051	rxn00927	cpd00001[e0],cpd00182[e0],cpd00105[e0],cpd00128[e0]	-1.0,-1.0,1.0,1.0	2,2,2,2
BfEubacteriaceae_051	rxn00927	cpd00001[e0],cpd00182[e0],cpd00105[e0],cpd00128[e0]	-1.0,-1.0,1.0,1.0	2,2,2,2
BgActinomyces_015	rxn00927	cpd00001[e0],cpd00182[e0],cpd00105[e0],cpd00128[e0]	-1.0,-1.0,1.0,1.0	2,2,2,2
BgActinomyces_015	rxn00927	cpd00001[e0],cpd00182[e0],cpd00105[e0],cpd00128[e0]	-1.0,-1.0,1.0,1.0	2,2,2,2
BgActinomyces_015	rxn00927	cpd00001[e0],cpd00182[e0],cpd00105[e0],cpd00128[e0]	-1.0,-1.0,1.0,1.0	2,2,2,2
BoChristensenellales_052	rxn00927	cpd00001[e0],cpd00182[e0],cpd00105[e0],cpd00128[e0]	-1.0,-1.0,1.0,1.0	2,2,2,2
BoChristensenellales_053	rxn00927	cpd00001[e0],cpd00182[e0],cpd00105[e0],cpd00128[e0]	-1.0,-1.0,1.0,1.0	2,2,2,2
BoChristensenellales_053	rxn00927	cpd00001[e0],cpd00182[e0],cpd00105[e0],cpd00128[e0]	-1.0,-1.0,1.0,1.0	2,2,2,2
BoChristensenellales_055	rxn00927	cpd00001[e0],cpd00182[e0],cpd00105[e0],cpd00128[e0]	-1.0,-1.0,1.0,1.0	2,2,2,2
BoChristensenellales_055	rxn00927	cpd00001[e0],cpd00182[e0],cpd00105[e0],cpd00128[e0]	-1.0,-1.0,1.0,1.0	2,2,2,2
BoChristensenellales_055	rxn00927	cpd00001[e0],cpd00182[e0],cpd00105[e0],cpd00128[e0]	-1.0,-1.0,1.0,1.0	2,2,2,2
BoChristensenellales_055	rxn00927	cpd00001[e0],cpd00182[e0],cpd00105[e0],cpd00128[e0]	-1.0,-1.0,1.0,1.0	2,2,2,2
BgBacteroides_025	rxn00817	cpd00001[e0],cpd03198[e0],cpd00027[e0],cpd00108[e0]	-1.0,-1.0,1.0,1.0	2,2,2,2
BgBacteroides_025	rxn00817	cpd00001[e0],cpd03198[e0],cpd00027[e0],cpd00108[e0]	-1.0,-1.0,1.0,1.0	2,2,2,2
BgBacteroides_025	rxn00817	cpd00001[e0],cpd03198[e0],cpd00027[e0],cpd00108[e0]	-1.0,-1.0,1.0,1.0	2,2,2,2
BgBacteroides_025	rxn00817	cpd00001[e0],cpd03198[e0],cpd00027[e0],cpd00108[e0]	-1.0,-1.0,1.0,1.0	2,2,2,2
BgBacteroides_025	rxn00817	cpd00001[e0],cpd03198[e0],cpd00027[e0],cpd00108[e0]	-1.0,-1.0,1.0,1.0	2,2,2,2
BgBacteroides_025	rxn00817	cpd00001[e0],cpd03198[e0],cpd00027[e0],cpd00108[e0]	-1.0,-1.0,1.0,1.0	2,2,2,2
B_082	rxn00816	cpd00001[e0],cpd00208[e0],cpd00027[e0],cpd00108[e0]	-1.0,-1.0,1.0,1.0	2,2,2,2
B_082	rxn00816	cpd00001[e0],cpd00208[e0],cpd00027[e0],cpd00108[e0]	-1.0,-1.0,1.0,1.0	2,2,2,2
B_082	rxn00816	cpd00001[e0],cpd00208[e0],cpd00027[e0],cpd00108[e0]	-1.0,-1.0,1.0,1.0	2,2,2,2
B_082	rxn00816	cpd00001[e0],cpd00208[e0],cpd00027[e0],cpd00108[e0]	-1.0,-1.0,1.0,1.0	2,2,2,2
B_082	rxn00816	cpd00001[e0],cpd00208[e0],cpd00027[e0],cpd00108[e0]	-1.0,-1.0,1.0,1.0	2,2,2,2
B_082	rxn00816	cpd00001[e0],cpd00208[e0],cpd00027[e0],cpd00108[e0]	-1.0,-1.0,1.0,1.0	2,2,2,2
BgParabacteroides_a_028	rxn00816	cpd00001[e0],cpd00208[e0],cpd00027[e0],cpd00108[e0]	-1.0,-1.0,1.0,1.0	2,2,2,2
BgParabacteroides_a_028	rxn00816	cpd00001[e0],cpd00208[e0],cpd00027[e0],cpd00108[e0]	-1.0,-1.0,1.0,1.0	2,2,2,2
BgPetrimonas_027	rxn00816	cpd00001[e0],cpd00208[e0],cpd00027[e0],cpd00108[e0]	-1.0,-1.0,1.0,1.0	2,2,2,2
BgPetrimonas_027	rxn00816	cpd00001[e0],cpd00208[e0],cpd00027[e0],cpd00108[e0]	-1.0,-1.0,1.0,1.0	2,2,2,2
BgPetrimonas_027	rxn00816	cpd00001[e0],cpd00208[e0],cpd00027[e0],cpd00108[e0]	-1.0,-1.0,1.0,1.0	2,2,2,2
BgPetrimonas_027	rxn00816	cpd00001[e0],cpd00208[e0],cpd00027[e0],cpd00108[e0]	-1.0,-1.0,1.0,1.0	2,2,2,2
BgPetrimonas_027	rxn00816	cpd00001[e0],cpd00208[e0],cpd00027[e0],cpd00108[e0]	-1.0,-1.0,1.0,1.0	2,2,2,2
BoBacteroidales_031	rxn00816	cpd00001[e0],cpd00208[e0],cpd00027[e0],cpd00108[e0]	-1.0,-1.0,1.0,1.0	2,2,2,2
BoBacteroidales_031	rxn00816	cpd00001[e0],cpd00208[e0],cpd00027[e0],cpd00108[e0]	-1.0,-1.0,1.0,1.0	2,2,2,2
BoBacteroidales_111	rxn00816	cpd00001[e0],cpd00208[e0],cpd00027[e0],cpd00108[e0]	-1.0,-1.0,1.0,1.0	2,2,2,2
BoBacteroidales_111	rxn00816	cpd00001[e0],cpd00208[e0],cpd00027[e0],cpd00108[e0]	-1.0,-1.0,1.0,1.0	2,2,2,2
BoBacteroidales_111	rxn00816	cpd00001[e0],cpd00208[e0],cpd00027[e0],cpd00108[e0]	-1.0,-1.0,1.0,1.0	2,2,2,2
BoBacteroidales_112	rxn00786	cpd00290[e0],cpd00095[e0],cpd00102[e0]	-1.0,1.0,1.0	2,2,2
BoBacteroidales_112	rxn00786	cpd00290[e0],cpd00095[e0],cpd00102[e0]	-1.0,1.0,1.0	2,2,2
BfPaludibacteraceae_103	rxn00777	cpd00101[e0],cpd00171[e0]	-1.0,1.0	2,2
BfPaludibacteraceae_103	rxn00777	cpd00101[e0],cpd00171[e0]	-1.0,1.0	2,2
BfPaludibacteraceae_103	rxn00777	cpd00101[e0],cpd00171[e0]	-1.0,1.0	2,2
BfPaludibacteraceae_103	rxn00777	cpd00101[e0],cpd00171[e0]	-1.0,1.0	2,2
BfPaludibacteraceae_103	rxn00777	cpd00101[e0],cpd00171[e0]	-1.0,1.0	2,2
B_080	rxn00770	cpd00002[e0],cpd00101[e0],cpd00018[e0],cpd00067[e0],cpd00103[e0]	-1.0,-1.0,1.0,1.0,1.0	2,2,2,2,2
B_080	rxn00770	cpd00002[e0],cpd00101[e0],cpd00018[e0],cpd00067[e0],cpd00103[e0]	-1.0,-1.0,1.0,1.0,1.0	2,2,2,2,2
B_080	rxn00770	cpd00002[e0],cpd00101[e0],cpd00018[e0],cpd00067[e0],cpd00103[e0]	-1.0,-1.0,1.0,1.0,1.0	2,2,2,2,2
B_080	rxn00770	cpd00002[e0],cpd00101[e0],cpd00018[e0],cpd00067[e0],cpd00103[e0]	-1.0,-1.0,1.0,1.0,1.0	2,2,2,2,2
BoSolirubrobacterales_074	rxn00747	cpd00102[e0],cpd00095[e0]	-1.0,1.0	2,2
BoSolirubrobacterales_074	rxn00747	cpd00102[e0],cpd00095[e0]	-1.0,1.0	2,2
BfSyntrophomonadaceae_064	rxn00689	cpd00002[e0],cpd00023[e0],cpd00087[e0],cpd00008[e0],cpd00009[e0],cpd00067[e0],cpd06227[e0]	-1.0,-1.0,-1.0,1.0,1.0,1.0,1.0	2,2,2,2,2,2,2
BfSyntrophomonadaceae_064	rxn00689	cpd00002[e0],cpd00023[e0],cpd00087[e0],cpd00008[e0],cpd00009[e0],cpd00067[e0],cpd06227[e0]	-1.0,-1.0,-1.0,1.0,1.0,1.0,1.0	2,2,2,2,2,2,2
BfSyntrophomonadaceae_064	rxn00689	cpd00002[e0],cpd00023[e0],cpd00087[e0],cpd00008[e0],cpd00009[e0],cpd00067[e0],cpd06227[e0]	-1.0,-1.0,-1.0,1.0,1.0,1.0,1.0	2,2,2,2,2,2,2
BfSyntrophomonadaceae_064	rxn00689	cpd00002[e0],cpd00023[e0],cpd00087[e0],cpd00008[e0],cpd00009[e0],cpd00067[e0],cpd06227[e0]	-1.0,-1.0,-1.0,1.0,1.0,1.0,1.0	2,2,2,2,2,2,2
BfAnaerolineaceae_076	rxn00602	cpd00891[e0],cpd00078[e0]	-1.0,1.0	2,2
BfAnaerolineaceae_076	rxn00602	cpd00891[e0],cpd00078[e0]	-1.0,1.0	2,2
BfAnaerolineaceae_076	rxn00602	cpd00891[e0],cpd00078[e0]	-1.0,1.0	2,2
BfPaludibacteraceae_102	rxn00588	cpd00007[e0],cpd00077[e0],cpd00067[e0],cpd01630[e0]	-1.0,-1.0,2.0,1.0	2,2,2,2
BfPaludibacteraceae_102	rxn00588	cpd00007[e0],cpd00077[e0],cpd00067[e0],cpd01630[e0]	-1.0,-1.0,2.0,1.0	2,2,2,2
BfPaludibacteraceae_102	rxn00588	cpd00007[e0],cpd00077[e0],cpd00067[e0],cpd01630[e0]	-1.0,-1.0,2.0,1.0	2,2,2,2
BfPaludibacteraceae_102	rxn00588	cpd00007[e0],cpd00077[e0],cpd00067[e0],cpd01630[e0]	-1.0,-1.0,2.0,1.0	2,2,2,2
BfPaludibacteraceae_102	rxn00588	cpd00007[e0],cpd00077[e0],cpd00067[e0],cpd01630[e0]	-1.0,-1.0,2.0,1.0	2,2,2,2
BfPaludibacteraceae_102	rxn00588	cpd00007[e0],cpd00077[e0],cpd00067[e0],cpd01630[e0]	-1.0,-1.0,2.0,1.0	2,2,2,2
BfPaludibacteraceae_102	rxn00588	cpd00007[e0],cpd00077[e0],cpd00067[e0],cpd01630[e0]	-1.0,-1.0,2.0,1.0	2,2,2,2
BfPaludibacteraceae_102	rxn00588	cpd00007[e0],cpd00077[e0],cpd00067[e0],cpd01630[e0]	-1.0,-1.0,2.0,1.0	2,2,2,2
BfPaludibacteraceae_102	rxn00588	cpd00007[e0],cpd00077[e0],cpd00067[e0],cpd01630[e0]	-1.0,-1.0,2.0,1.0	2,2,2,2
BfActinomycetaceae_016	rxn00575	cpd00001[e0],cpd00076[e0],cpd00027[e0],cpd00082[e0]	-1.0,-1.0,1.0,1.0	2,2,2,2
BfActinomycetaceae_016	rxn00575	cpd00001[e0],cpd00076[e0],cpd00027[e0],cpd00082[e0]	-1.0,-1.0,1.0,1.0	2,2,2,2
BfActinomycetaceae_016	rxn00575	cpd00001[e0],cpd00076[e0],cpd00027[e0],cpd00082[e0]	-1.0,-1.0,1.0,1.0	2,2,2,2
BfActinomycetaceae_016	rxn00575	cpd00001[e0],cpd00076[e0],cpd00027[e0],cpd00082[e0]	-1.0,-1.0,1.0,1.0	2,2,2,2
BfActinomycetaceae_016	rxn00575	cpd00001[e0],cpd00076[e0],cpd00027[e0],cpd00082[e0]	-1.0,-1.0,1.0,1.0	2,2,2,2
BfActinomycetaceae_016	rxn00575	cpd00001[e0],cpd00076[e0],cpd00027[e0],cpd00082[e0]	-1.0,-1.0,1.0,1.0	2,2,2,2
BfActinomycetaceae_016	rxn00575	cpd00001[e0],cpd00076[e0],cpd00027[e0],cpd00082[e0]	-1.0,-1.0,1.0,1.0	2,2,2,2
BfActinomycetaceae_016	rxn00575	cpd00001[e0],cpd00076[e0],cpd00027[e0],cpd00082[e0]	-1.0,-1.0,1.0,1.0	2,2,2,2
BfActinomycetaceae_016	rxn00575	cpd00001[e0],cpd00076[e0],cpd00027[e0],cpd00082[e0]	-1.0,-1.0,1.0,1.0	2,2,2,2
BfActinomycetaceae_016	rxn00575	cpd00001[e0],cpd00076[e0],cpd00027[e0],cpd00082[e0]	-1.0,-1.0,1.0,1.0	2,2,2,2
BfPaludibacteraceae_102	rxn00575	cpd00001[e0],cpd00076[e0],cpd00027[e0],cpd00082[e0]	-1.0,-1.0,1.0,1.0	2,2,2,2
BfPaludibacteraceae_102	rxn00575	cpd00001[e0],cpd00076[e0],cpd00027[e0],cpd00082[e0]	-1.0,-1.0,1.0,1.0	2,2,2,2
BfPaludibacteraceae_102	rxn00575	cpd00001[e0],cpd00076[e0],cpd00027[e0],cpd00082[e0]	-1.0,-1.0,1.0,1.0	2,2,2,2
BfPaludibacteraceae_102	rxn00575	cpd00001[e0],cpd00076[e0],cpd00027[e0],cpd00082[e0]	-1.0,-1.0,1.0,1.0	2,2,2,2
BfPaludibacteraceae_102	rxn00575	cpd00001[e0],cpd00076[e0],cpd00027[e0],cpd00082[e0]	-1.0,-1.0,1.0,1.0	2,2,2,2
BfPaludibacteraceae_102	rxn00575	cpd00001[e0],cpd00076[e0],cpd00027[e0],cpd00082[e0]	-1.0,-1.0,1.0,1.0	2,2,2,2
BfPaludibacteraceae_102	rxn00575	cpd00001[e0],cpd00076[e0],cpd00027[e0],cpd00082[e0]	-1.0,-1.0,1.0,1.0	2,2,2,2
BfPaludibacteraceae_102	rxn00575	cpd00001[e0],cpd00076[e0],cpd00027[e0],cpd00082[e0]	-1.0,-1.0,1.0,1.0	2,2,2,2
BfPaludibacteraceae_102	rxn00575	cpd00001[e0],cpd00076[e0],cpd00027[e0],cpd00082[e0]	-1.0,-1.0,1.0,1.0	2,2,2,2
BfRuminococcaceae_047	rxn00575	cpd00001[e0],cpd00076[e0],cpd00027[e0],cpd00082[e0]	-1.0,-1.0,1.0,1.0	2,2,2,2
BfRuminococcaceae_047	rxn00575	cpd00001[e0],cpd00076[e0],cpd00027[e0],cpd00082[e0]	-1.0,-1.0,1.0,1.0	2,2,2,2
BfRuminococcaceae_047	rxn00575	cpd00001[e0],cpd00076[e0],cpd00027[e0],cpd00082[e0]	-1.0,-1.0,1.0,1.0	2,2,2,2
BfRuminococcaceae_047	rxn00575	cpd00001[e0],cpd00076[e0],cpd00027[e0],cpd00082[e0]	-1.0,-1.0,1.0,1.0	2,2,2,2
BfRuminococcaceae_047	rxn00575	cpd00001[e0],cpd00076[e0],cpd00027[e0],cpd00082[e0]	-1.0,-1.0,1.0,1.0	2,2,2,2
BfRuminococcaceae_047	rxn00575	cpd00001[e0],cpd00076[e0],cpd00027[e0],cpd00082[e0]	-1.0,-1.0,1.0,1.0	2,2,2,2
BfRuminococcaceae_047	rxn00575	cpd00001[e0],cpd00076[e0],cpd00027[e0],cpd00082[e0]	-1.0,-1.0,1.0,1.0	2,2,2,2
BfTreponemataceae_130	rxn00493	cpd00024[e0],cpd00066[e0],cpd00023[e0],cpd00143[e0]	-1.0,-1.0,1.0,1.0	2,2,2,2
BfTreponemataceae_130	rxn00493	cpd00024[e0],cpd00066[e0],cpd00023[e0],cpd00143[e0]	-1.0,-1.0,1.0,1.0	2,2,2,2
BfMicrotrichaceae_072	rxn00407	cpd00001[e0],cpd00052[e0],cpd00067[e0],cpd00013[e0],cpd00062[e0]	-1.0,-1.0,-1.0,1.0,1.0	2,2,2,2,2
BfMicrotrichaceae_072	rxn00407	cpd00001[e0],cpd00052[e0],cpd00067[e0],cpd00013[e0],cpd00062[e0]	-1.0,-1.0,-1.0,1.0,1.0	2,2,2,2,2
BfMicrotrichaceae_072	rxn00407	cpd00001[e0],cpd00052[e0],cpd00067[e0],cpd00013[e0],cpd00062[e0]	-1.0,-1.0,-1.0,1.0,1.0	2,2,2,2,2
BfMicrotrichaceae_072	rxn00407	cpd00001[e0],cpd00052[e0],cpd00067[e0],cpd00013[e0],cpd00062[e0]	-1.0,-1.0,-1.0,1.0,1.0	2,2,2,2,2
BoAcidimicrobiales_073	rxn00364	cpd00002[e0],cpd00046[e0],cpd00067[e0],cpd00008[e0],cpd00096[e0]	-1.0,-1.0,-1.0,1.0,1.0	2,2,2,2,2
BoAcidimicrobiales_073	rxn00364	cpd00002[e0],cpd00046[e0],cpd00067[e0],cpd00008[e0],cpd00096[e0]	-1.0,-1.0,-1.0,1.0,1.0	2,2,2,2,2
BoBacteroidales_034	rxn00361	cpd00002[e0],cpd00193[e0],cpd00008[e0],cpd00044[e0],cpd00067[e0]	-1.0,-1.0,1.0,1.0,1.0	2,2,2,2,2
BoBacteroidales_034	rxn00361	cpd00002[e0],cpd00193[e0],cpd00008[e0],cpd00044[e0],cpd00067[e0]	-1.0,-1.0,1.0,1.0,1.0	2,2,2,2,2
BoBacteroidales_034	rxn00361	cpd00002[e0],cpd00193[e0],cpd00008[e0],cpd00044[e0],cpd00067[e0]	-1.0,-1.0,1.0,1.0,1.0	2,2,2,2,2
BoBacteroidales_034	rxn00361	cpd00002[e0],cpd00193[e0],cpd00008[e0],cpd00044[e0],cpd00067[e0]	-1.0,-1.0,1.0,1.0,1.0	2,2,2,2,2
B_080	rxn00346	cpd00041[e0],cpd00067[e0],cpd00011[e0],cpd00085[e0]	-1.0,-1.0,1.0,1.0	2,2,2,2
B_080	rxn00346	cpd00041[e0],cpd00067[e0],cpd00011[e0],cpd00085[e0]	-1.0,-1.0,1.0,1.0	2,2,2,2
B_080	rxn00346	cpd00041[e0],cpd00067[e0],cpd00011[e0],cpd00085[e0]	-1.0,-1.0,1.0,1.0	2,2,2,2
B_080	rxn00346	cpd00041[e0],cpd00067[e0],cpd00011[e0],cpd00085[e0]	-1.0,-1.0,1.0,1.0	2,2,2,2
BfProlixibacteraceae_108	rxn00324	cpd00006[e0],cpd00139[e0],cpd00005[e0],cpd00040[e0],cpd00067[e0]	-1.0,-1.0,1.0,1.0,1.0	2,2,2,2,2
BfProlixibacteraceae_108	rxn00324	cpd00006[e0],cpd00139[e0],cpd00005[e0],cpd00040[e0],cpd00067[e0]	-1.0,-1.0,1.0,1.0,1.0	2,2,2,2,2
BfProlixibacteraceae_108	rxn00324	cpd00006[e0],cpd00139[e0],cpd00005[e0],cpd00040[e0],cpd00067[e0]	-1.0,-1.0,1.0,1.0,1.0	2,2,2,2,2
BfProlixibacteraceae_108	rxn00324	cpd00006[e0],cpd00139[e0],cpd00005[e0],cpd00040[e0],cpd00067[e0]	-1.0,-1.0,1.0,1.0,1.0	2,2,2,2,2
BfProlixibacteraceae_108	rxn00324	cpd00006[e0],cpd00139[e0],cpd00005[e0],cpd00040[e0],cpd00067[e0]	-1.0,-1.0,1.0,1.0,1.0	2,2,2,2,2
BoBacteroidales_110	rxn00299	cpd00001[e0],cpd00038[e0],cpd00047[e0],cpd00067[e0],cpd02978[e0]	-1.0,-1.0,1.0,2.0,1.0	2,2,2,2,2
BoBacteroidales_110	rxn00299	cpd00001[e0],cpd00038[e0],cpd00047[e0],cpd00067[e0],cpd02978[e0]	-1.0,-1.0,1.0,2.0,1.0	2,2,2,2,2
BfActinomycetaceae_016	rxn00278	cpd00001[e0],cpd00003[e0],cpd00035[e0],cpd00004[e0],cpd00013[e0],cpd00020[e0],cpd00067[e0]	-1.0,-1.0,-1.0,1.0,1.0,1.0,1.0	2,2,2,2,2,2,2
BfActinomycetaceae_016	rxn00278	cpd00001[e0],cpd00003[e0],cpd00035[e0],cpd00004[e0],cpd00013[e0],cpd00020[e0],cpd00067[e0]	-1.0,-1.0,-1.0,1.0,1.0,1.0,1.0	2,2,2,2,2,2,2
BfActinomycetaceae_016	rxn00278	cpd00001[e0],cpd00003[e0],cpd00035[e0],cpd00004[e0],cpd00013[e0],cpd00020[e0],cpd00067[e0]	-1.0,-1.0,-1.0,1.0,1.0,1.0,1.0	2,2,2,2,2,2,2
BfActinomycetaceae_016	rxn00278	cpd00001[e0],cpd00003[e0],cpd00035[e0],cpd00004[e0],cpd00013[e0],cpd00020[e0],cpd00067[e0]	-1.0,-1.0,-1.0,1.0,1.0,1.0,1.0	2,2,2,2,2,2,2
BfActinomycetaceae_016	rxn00278	cpd00001[e0],cpd00003[e0],cpd00035[e0],cpd00004[e0],cpd00013[e0],cpd00020[e0],cpd00067[e0]	-1.0,-1.0,-1.0,1.0,1.0,1.0,1.0	2,2,2,2,2,2,2
BfActinomycetaceae_016	rxn00278	cpd00001[e0],cpd00003[e0],cpd00035[e0],cpd00004[e0],cpd00013[e0],cpd00020[e0],cpd00067[e0]	-1.0,-1.0,-1.0,1.0,1.0,1.0,1.0	2,2,2,2,2,2,2
BfActinomycetaceae_016	rxn00278	cpd00001[e0],cpd00003[e0],cpd00035[e0],cpd00004[e0],cpd00013[e0],cpd00020[e0],cpd00067[e0]	-1.0,-1.0,-1.0,1.0,1.0,1.0,1.0	2,2,2,2,2,2,2
BfActinomycetaceae_016	rxn00278	cpd00001[e0],cpd00003[e0],cpd00035[e0],cpd00004[e0],cpd00013[e0],cpd00020[e0],cpd00067[e0]	-1.0,-1.0,-1.0,1.0,1.0,1.0,1.0	2,2,2,2,2,2,2
BfActinomycetaceae_016	rxn00278	cpd00001[e0],cpd00003[e0],cpd00035[e0],cpd00004[e0],cpd00013[e0],cpd00020[e0],cpd00067[e0]	-1.0,-1.0,-1.0,1.0,1.0,1.0,1.0	2,2,2,2,2,2,2
BfActinomycetaceae_016	rxn00278	cpd00001[e0],cpd00003[e0],cpd00035[e0],cpd00004[e0],cpd00013[e0],cpd00020[e0],cpd00067[e0]	-1.0,-1.0,-1.0,1.0,1.0,1.0,1.0	2,2,2,2,2,2,2
BfMicrotrichaceae_072	rxn00278	cpd00001[e0],cpd00003[e0],cpd00035[e0],cpd00004[e0],cpd00013[e0],cpd00020[e0],cpd00067[e0]	-1.0,-1.0,-1.0,1.0,1.0,1.0,1.0	2,2,2,2,2,2,2
BfMicrotrichaceae_072	rxn00278	cpd00001[e0],cpd00003[e0],cpd00035[e0],cpd00004[e0],cpd00013[e0],cpd00020[e0],cpd00067[e0]	-1.0,-1.0,-1.0,1.0,1.0,1.0,1.0	2,2,2,2,2,2,2
BfMicrotrichaceae_072	rxn00278	cpd00001[e0],cpd00003[e0],cpd00035[e0],cpd00004[e0],cpd00013[e0],cpd00020[e0],cpd00067[e0]	-1.0,-1.0,-1.0,1.0,1.0,1.0,1.0	2,2,2,2,2,2,2
BfMicrotrichaceae_072	rxn00278	cpd00001[e0],cpd00003[e0],cpd00035[e0],cpd00004[e0],cpd00013[e0],cpd00020[e0],cpd00067[e0]	-1.0,-1.0,-1.0,1.0,1.0,1.0,1.0	2,2,2,2,2,2,2
BgAncrocorticia_070	rxn00278	cpd00001[e0],cpd00003[e0],cpd00035[e0],cpd00004[e0],cpd00013[e0],cpd00020[e0],cpd00067[e0]	-1.0,-1.0,-1.0,1.0,1.0,1.0,1.0	2,2,2,2,2,2,2
BgAncrocorticia_070	rxn00278	cpd00001[e0],cpd00003[e0],cpd00035[e0],cpd00004[e0],cpd00013[e0],cpd00020[e0],cpd00067[e0]	-1.0,-1.0,-1.0,1.0,1.0,1.0,1.0	2,2,2,2,2,2,2
BgAncrocorticia_070	rxn00278	cpd00001[e0],cpd00003[e0],cpd00035[e0],cpd00004[e0],cpd00013[e0],cpd00020[e0],cpd00067[e0]	-1.0,-1.0,-1.0,1.0,1.0,1.0,1.0	2,2,2,2,2,2,2
BgAncrocorticia_070	rxn00278	cpd00001[e0],cpd00003[e0],cpd00035[e0],cpd00004[e0],cpd00013[e0],cpd00020[e0],cpd00067[e0]	-1.0,-1.0,-1.0,1.0,1.0,1.0,1.0	2,2,2,2,2,2,2
BgAncrocorticia_070	rxn00278	cpd00001[e0],cpd00003[e0],cpd00035[e0],cpd00004[e0],cpd00013[e0],cpd00020[e0],cpd00067[e0]	-1.0,-1.0,-1.0,1.0,1.0,1.0,1.0	2,2,2,2,2,2,2
BgAncrocorticia_070	rxn00278	cpd00001[e0],cpd00003[e0],cpd00035[e0],cpd00004[e0],cpd00013[e0],cpd00020[e0],cpd00067[e0]	-1.0,-1.0,-1.0,1.0,1.0,1.0,1.0	2,2,2,2,2,2,2
BgAncrocorticia_070	rxn00278	cpd00001[e0],cpd00003[e0],cpd00035[e0],cpd00004[e0],cpd00013[e0],cpd00020[e0],cpd00067[e0]	-1.0,-1.0,-1.0,1.0,1.0,1.0,1.0	2,2,2,2,2,2,2
BgAncrocorticia_070	rxn00278	cpd00001[e0],cpd00003[e0],cpd00035[e0],cpd00004[e0],cpd00013[e0],cpd00020[e0],cpd00067[e0]	-1.0,-1.0,-1.0,1.0,1.0,1.0,1.0	2,2,2,2,2,2,2
BgAncrocorticia_070	rxn00278	cpd00001[e0],cpd00003[e0],cpd00035[e0],cpd00004[e0],cpd00013[e0],cpd00020[e0],cpd00067[e0]	-1.0,-1.0,-1.0,1.0,1.0,1.0,1.0	2,2,2,2,2,2,2
BgAncrocorticia_070	rxn00278	cpd00001[e0],cpd00003[e0],cpd00035[e0],cpd00004[e0],cpd00013[e0],cpd00020[e0],cpd00067[e0]	-1.0,-1.0,-1.0,1.0,1.0,1.0,1.0	2,2,2,2,2,2,2
BgAncrocorticia_070	rxn00278	cpd00001[e0],cpd00003[e0],cpd00035[e0],cpd00004[e0],cpd00013[e0],cpd00020[e0],cpd00067[e0]	-1.0,-1.0,-1.0,1.0,1.0,1.0,1.0	2,2,2,2,2,2,2
BgMicrothrix_018	rxn00278	cpd00001[e0],cpd00003[e0],cpd00035[e0],cpd00004[e0],cpd00013[e0],cpd00020[e0],cpd00067[e0]	-1.0,-1.0,-1.0,1.0,1.0,1.0,1.0	2,2,2,2,2,2,2
BoSolirubrobacterales_074	rxn00278	cpd00001[e0],cpd00003[e0],cpd00035[e0],cpd00004[e0],cpd00013[e0],cpd00020[e0],cpd00067[e0]	-1.0,-1.0,-1.0,1.0,1.0,1.0,1.0	2,2,2,2,2,2,2
BoSolirubrobacterales_074	rxn00278	cpd00001[e0],cpd00003[e0],cpd00035[e0],cpd00004[e0],cpd00013[e0],cpd00020[e0],cpd00067[e0]	-1.0,-1.0,-1.0,1.0,1.0,1.0,1.0	2,2,2,2,2,2,2
BfSmithellaceae_086	rxn00216	cpd00002[e0],cpd00027[e0],cpd00008[e0],cpd00067[e0],cpd00079[e0]	-1.0,-1.0,1.0,1.0,1.0	2,2,2,2,2
BfSmithellaceae_086	rxn00216	cpd00002[e0],cpd00027[e0],cpd00008[e0],cpd00067[e0],cpd00079[e0]	-1.0,-1.0,1.0,1.0,1.0	2,2,2,2,2
BoBacteroidales_030	rxn00183	cpd00001[e0],cpd00003[e0],cpd00858[e0],cpd00004[e0],cpd00023[e0],cpd00067[e0]	-1.0,-1.0,-1.0,1.0,1.0,2.0	2,2,2,2,2,2
BoBacteroidales_030	rxn00183	cpd00001[e0],cpd00003[e0],cpd00858[e0],cpd00004[e0],cpd00023[e0],cpd00067[e0]	-1.0,-1.0,-1.0,1.0,1.0,2.0	2,2,2,2,2,2
BoBacteroidales_030	rxn00183	cpd00001[e0],cpd00003[e0],cpd00858[e0],cpd00004[e0],cpd00023[e0],cpd00067[e0]	-1.0,-1.0,-1.0,1.0,1.0,2.0	2,2,2,2,2,2
BoBacteroidales_030	rxn00183	cpd00001[e0],cpd00003[e0],cpd00858[e0],cpd00004[e0],cpd00023[e0],cpd00067[e0]	-1.0,-1.0,-1.0,1.0,1.0,2.0	2,2,2,2,2,2
BoBacteroidales_030	rxn00183	cpd00001[e0],cpd00003[e0],cpd00858[e0],cpd00004[e0],cpd00023[e0],cpd00067[e0]	-1.0,-1.0,-1.0,1.0,1.0,2.0	2,2,2,2,2,2
BoBacteroidales_030	rxn00183	cpd00001[e0],cpd00003[e0],cpd00858[e0],cpd00004[e0],cpd00023[e0],cpd00067[e0]	-1.0,-1.0,-1.0,1.0,1.0,2.0	2,2,2,2,2,2
BfTreponemataceae_131	rxn00143	cpd00001[e0],cpd00019[e0],cpd00128[e0],cpd02227[e0]	-1.0,-1.0,1.0,1.0	2,2,2,2
BfTreponemataceae_131	rxn00143	cpd00001[e0],cpd00019[e0],cpd00128[e0],cpd02227[e0]	-1.0,-1.0,1.0,1.0	2,2,2,2
BfTreponemataceae_131	rxn00143	cpd00001[e0],cpd00019[e0],cpd00128[e0],cpd02227[e0]	-1.0,-1.0,1.0,1.0	2,2,2,2
BgSedimentibacter_050	rxn00143	cpd00001[e0],cpd00019[e0],cpd00128[e0],cpd02227[e0]	-1.0,-1.0,1.0,1.0	2,2,2,2
BgSedimentibacter_050	rxn00143	cpd00001[e0],cpd00019[e0],cpd00128[e0],cpd02227[e0]	-1.0,-1.0,1.0,1.0	2,2,2,2
BgSedimentibacter_050	rxn00143	cpd00001[e0],cpd00019[e0],cpd00128[e0],cpd02227[e0]	-1.0,-1.0,1.0,1.0	2,2,2,2
BgSedimentibacter_050	rxn00143	cpd00001[e0],cpd00019[e0],cpd00128[e0],cpd02227[e0]	-1.0,-1.0,1.0,1.0	2,2,2,2
BfAnaerovoracaceae_014	rxn00022	cpd00001[e0],cpd00179[e0],cpd00027[e0]	-1.0,-1.0,2.0	2,2,2
BfAnaerovoracaceae_014	rxn00022	cpd00001[e0],cpd00179[e0],cpd00027[e0]	-1.0,-1.0,2.0	2,2,2
BfRuminococcaceae_046	rxn00022	cpd00001[e0],cpd00179[e0],cpd00027[e0]	-1.0,-1.0,2.0	2,2,2
BfRuminococcaceae_046	rxn00022	cpd00001[e0],cpd00179[e0],cpd00027[e0]	-1.0,-1.0,2.0	2,2,2
BfRuminococcaceae_046	rxn00022	cpd00001[e0],cpd00179[e0],cpd00027[e0]	-1.0,-1.0,2.0	2,2,2
BfRuminococcaceae_046	rxn00022	cpd00001[e0],cpd00179[e0],cpd00027[e0]	-1.0,-1.0,2.0	2,2,2
BfRuminococcaceae_047	rxn00022	cpd00001[e0],cpd00179[e0],cpd00027[e0]	-1.0,-1.0,2.0	2,2,2
BfRuminococcaceae_047	rxn00022	cpd00001[e0],cpd00179[e0],cpd00027[e0]	-1.0,-1.0,2.0	2,2,2
BfRuminococcaceae_047	rxn00022	cpd00001[e0],cpd00179[e0],cpd00027[e0]	-1.0,-1.0,2.0	2,2,2
BfRuminococcaceae_047	rxn00022	cpd00001[e0],cpd00179[e0],cpd00027[e0]	-1.0,-1.0,2.0	2,2,2
BfRuminococcaceae_047	rxn00022	cpd00001[e0],cpd00179[e0],cpd00027[e0]	-1.0,-1.0,2.0	2,2,2
BfRuminococcaceae_047	rxn00022	cpd00001[e0],cpd00179[e0],cpd00027[e0]	-1.0,-1.0,2.0	2,2,2
BfRuminococcaceae_047	rxn00022	cpd00001[e0],cpd00179[e0],cpd00027[e0]	-1.0,-1.0,2.0	2,2,2
BgSedimentibacter_050	rxn00022	cpd00001[e0],cpd00179[e0],cpd00027[e0]	-1.0,-1.0,2.0	2,2,2
BgSedimentibacter_050	rxn00022	cpd00001[e0],cpd00179[e0],cpd00027[e0]	-1.0,-1.0,2.0	2,2,2
BgSedimentibacter_050	rxn00022	cpd00001[e0],cpd00179[e0],cpd00027[e0]	-1.0,-1.0,2.0	2,2,2
BgSedimentibacter_050	rxn00022	cpd00001[e0],cpd00179[e0],cpd00027[e0]	-1.0,-1.0,2.0	2,2,2
BoChristensenellales_056	rxn00022	cpd00001[e0],cpd00179[e0],cpd00027[e0]	-1.0,-1.0,2.0	2,2,2
BoChristensenellales_056	rxn00022	cpd00001[e0],cpd00179[e0],cpd00027[e0]	-1.0,-1.0,2.0	2,2,2
BoChristensenellales_059	rxn00022	cpd00001[e0],cpd00179[e0],cpd00027[e0]	-1.0,-1.0,2.0	2,2,2
BoChristensenellales_060	rxn00022	cpd00001[e0],cpd00179[e0],cpd00027[e0]	-1.0,-1.0,2.0	2,2,2
BoChristensenellales_060	rxn00022	cpd00001[e0],cpd00179[e0],cpd00027[e0]	-1.0,-1.0,2.0	2,2,2
BoChristensenellales_060	rxn00022	cpd00001[e0],cpd00179[e0],cpd00027[e0]	-1.0,-1.0,2.0	2,2,2
BoChristensenellales_060	rxn00022	cpd00001[e0],cpd00179[e0],cpd00027[e0]	-1.0,-1.0,2.0	2,2,2
BfProlixibacteraceae_107	rxn00016	cpd00001[e0],cpd01157[e0],cpd00122[e0]	-1.0,-1.0,2.0	2,2,2
BfProlixibacteraceae_107	rxn00016	cpd00001[e0],cpd01157[e0],cpd00122[e0]	-1.0,-1.0,2.0	2,2,2
BfProlixibacteraceae_107	rxn00016	cpd00001[e0],cpd01157[e0],cpd00122[e0]	-1.0,-1.0,2.0	2,2,2
BfProlixibacteraceae_107	rxn00016	cpd00001[e0],cpd01157[e0],cpd00122[e0]	-1.0,-1.0,2.0	2,2,2
BfProlixibacteraceae_107	rxn00016	cpd00001[e0],cpd01157[e0],cpd00122[e0]	-1.0,-1.0,2.0	2,2,2
BfProlixibacteraceae_107	rxn00016	cpd00001[e0],cpd01157[e0],cpd00122[e0]	-1.0,-1.0,2.0	2,2,2
BfProlixibacteraceae_107	rxn00016	cpd00001[e0],cpd01157[e0],cpd00122[e0]	-1.0,-1.0,2.0	2,2,2
BfProlixibacteraceae_107	rxn00016	cpd00001[e0],cpd01157[e0],cpd00122[e0]	-1.0,-1.0,2.0	2,2,2
BfProlixibacteraceae_107	rxn00016	cpd00001[e0],cpd01157[e0],cpd00122[e0]	-1.0,-1.0,2.0	2,2,2
BfProlixibacteraceae_107	rxn00016	cpd00001[e0],cpd01157[e0],cpd00122[e0]	-1.0,-1.0,2.0	2,2,2
BfProlixibacteraceae_107	rxn00016	cpd00001[e0],cpd01157[e0],cpd00122[e0]	-1.0,-1.0,2.0	2,2,2

## Sheet: Table S7
Table S7: Constrains applied to individual GSMMs expressed in mmol/gDW/h
ID	MAG	cpd01024: CH4		cpd00029: Acetate		cpd00116: Methanol		cpd00027: Glucose		cpd00448: D-Glyceraldehyde		cpd00100: Glycerol		cpd00071: Acetaldehyde		cpd00102: Glyceraldehyde3-phosphate		cpd00204: CO		cpd00179: malto-11-ose		cpd90006: Starch
		lower bound	upper bound	lower bound	upper bound	lower bound	upper bound	lower bound	upper bound	lower bound	upper bound	lower bound	upper bound	lower bound	upper bound	lower bound	upper bound	lower bound	upper bound	lower bound	upper bound	lower bound	upper bound
AfMethanosphaerulaceae_003	Methanosphaerulaceae sp. 03	0	1000	-1000	100	-1000	0	-1	1	-1	1	-1	1	-1	1	-1	1	-1000	5	-1	1	-1	1
AfMethanosphaerulaceae_004	Methanosphaerulaceae sp. 04	0	1000	-1000	100	-1000	0	-1	1	-1	1	-1	1	-1	1	-1	1	-1000	5	-1	1	-1	1
AgMethanoculleus_009	Methanoculleus sp. 09	0	1000	-1000	100	-1000	0	-1	1	-1	1	-1	1	-1	1	-1	1	-1000	5	-1	1	-1	1
AgMethanofastidiosum_002	Methanofastidiosum sp. 02	0	1000	-1000	100	-1000	0	-1	1	-1	1	-1	1	-1	1	-1	1	-1000	5	-1	1	-1	1
AgMethanomassiliicoccus_011	Methanomassiliicoccus sp. 11	0	1000	-1000	100	-1000	0	-1	1	-1	1	-1	1	-1	1	-1	1	-1000	5	-1	1	-1	1
AgMethanospirillum_005	Methanospirillum sp. 05	0	1000	-1000	100	-1000	0	-1	1	-1	1	-1	1	-1	1	-1	1	-1000	5	-1	1	-1	1
AgMethanospirillum_006	Methanospirillum sp. 06	0	1000	-1000	100	-1000	0	-1	1	-1	1	-1	1	-1	1	-1	1	-1000	5	-1	1	-1	1
AgMethanospirillum_007	Methanospirillum sp. 07	0	1000	-1000	100	-1000	0	-1	1	-1	1	-1	1	-1	1	-1	1	-1000	5	-1	1	-1	1
AgMethanospirillum_008	Methanospirillum sp. 08	0	1000	-1000	100	-1000	0	-1	1	-1	1	-1	1	-1	1	-1	1	-1000	5	-1	1	-1	1
AgMethanothrix_001	Methanothrix sp. 01	0	1000	-1000	0	-1000	0	-1	1	-1	1	-1	1	-1	1	-1	1	-1000	5	-1	1	-1	1
AgMethanothrix_010	Methanothrix sp. 10	0	1000	-1000	0	-1000	0	-1	1	-1	1	-1	1	-1	1	-1	1	-1000	5	-1	1	-1	1
B_021	Bacteria sp. 021	0	0	-1000	100	-1000	100	-1000	100	-1000	100	-1000	100	-1000	100	-1000	100	-1000	100	-1000	100	-1000	100
B_080	Bacteria sp. 080	0	0	-1000	100	-1000	100	-1000	100	-1000	100	-1000	100	-1000	100	-1000	100	-1000	100	-1000	100	-1000	100
B_081	Bacteria sp. 081	0	0	-1000	100	-1000	100	-1000	100	-1000	100	-1000	100	-1000	100	-1000	100	-1000	100	-1000	100	-1000	100
B_082	Bacteria sp. 082	0	0	-1000	100	-1000	100	-1000	100	-1000	100	-1000	100	-1000	100	-1000	100	-1000	100	-1000	100	-1000	100
B_129	Bacteria sp. 129	0	0	-1000	100	-1000	100	-1000	100	-1000	100	-1000	100	-1000	100	-1000	100	-1000	100	-1000	100	-1000	100
B_134	Bacteria sp. 134	0	0	-1000	100	-1000	100	-1000	100	-1000	100	-1000	100	-1000	100	-1000	100	-1000	100	-1000	100	-1000	100
BcBacilli_012	Bacilli sp. 12	0	0	-1000	100	-1000	100	-1000	100	-1000	100	-1000	100	-1000	100	-1000	100	-1000	100	-1000	100	-1000	100
BcBacilli_043	Bacilli sp. 43	0	0	-1000	100	-1000	100	-1000	100	-1000	100	-1000	100	-1000	100	-1000	100	-1000	100	-1000	100	-1000	100
BcCaldisericia_138	Caldisericia sp. 138	0	0	-1000	100	-1000	100	-1000	100	-1000	100	-1000	100	-1000	100	-1000	100	-1000	100	-1000	100	-1000	100
BcKiritimatiellae_126	Kiritimatiellae sp. 126	0	0	-1000	100	-1000	100	-1000	100	-1000	100	-1000	100	-1000	100	-1000	100	-1000	100	-1000	100	-1000	100
BcKiritimatiellae_127	Kiritimatiellae sp. 127	0	0	-1000	100	-1000	100	-1000	100	-1000	100	-1000	100	-1000	100	-1000	100	-1000	100	-1000	100	-1000	100
BcOlb16_100	Olb16 sp. 100	0	0	-1000	100	-1000	100	-1000	100	-1000	100	-1000	100	-1000	100	-1000	100	-1000	100	-1000	100	-1000	100
BfActinomycetaceae_016	Actinomycetaceae sp. 16	0	0	-1000	100	-1000	100	-1000	100	-1000	100	-1000	100	-1000	100	-1000	100	-1000	100	-1000	100	-1000	100
BfAcutalibacteraceae_013	Acutalibacteraceae sp. 13	0	0	-1000	100	-1000	100	-1000	100	-1000	100	-1000	100	-1000	100	-1000	100	-1000	100	-1000	100	-1000	100
BfAcutalibacteraceae_045	Acutalibacteraceae sp. 45	0	0	-1000	100	-1000	100	-1000	100	-1000	100	-1000	100	-1000	100	-1000	100	-1000	100	-1000	100	-1000	100
BfAeromonadaceae_084	Aeromonadaceae sp. 84	0	0	-1000	100	-1000	100	-1000	100	-1000	100	-1000	100	-1000	100	-1000	100	-1000	100	-1000	100	-1000	100
BfAnaerohalophaeraceae_128	Anaerohalophaeraceae sp. 128	0	0	-1000	100	-1000	100	-1000	100	-1000	100	-1000	100	-1000	100	-1000	100	-1000	100	-1000	100	-1000	100
BfAnaerolineaceae_020	Anaerolineaceae sp. 20	0	0	-1000	100	-1000	100	-1000	100	-1000	100	-1000	100	-1000	100	-1000	100	-1000	100	-1000	100	-1000	100
BfAnaerolineaceae_075	Anaerolineaceae sp. 75	0	0	-1000	100	-1000	100	-1000	100	-1000	100	-1000	100	-1000	100	-1000	100	-1000	100	-1000	100	-1000	100
BfAnaerolineaceae_076	Anaerolineaceae sp. 76	0	0	-1000	100	-1000	100	-1000	100	-1000	100	-1000	100	-1000	100	-1000	100	-1000	100	-1000	100	-1000	100
BfAnaerolineaceae_077	Anaerolineaceae sp. 77	0	0	-1000	100	-1000	100	-1000	100	-1000	100	-1000	100	-1000	100	-1000	100	-1000	100	-1000	100	-1000	100
BfAnaerolineaceae_078	Anaerolineaceae sp. 78	0	0	-1000	100	-1000	100	-1000	100	-1000	100	-1000	100	-1000	100	-1000	100	-1000	100	-1000	100	-1000	100
BfAnaerovoracaceae_014	Anaerovoracaceae sp. 14	0	0	-1000	100	-1000	100	-1000	100	-1000	100	-1000	100	-1000	100	-1000	100	-1000	100	-1000	100	-1000	100
BfChitinispirillaceae_120	Chitinispirillaceae sp. 120	0	0	-1000	100	-1000	100	-1000	100	-1000	100	-1000	100	-1000	100	-1000	100	-1000	100	-1000	100	-1000	100
BfCloacimonadaceae_122	Cloacimonadaceae sp. 122	0	0	-1000	100	-1000	100	-1000	100	-1000	100	-1000	100	-1000	100	-1000	100	-1000	100	-1000	100	-1000	100
BfErysipelotrichaceae_042	Erysipelotrichaceae sp. 42	0	0	-1000	100	-1000	100	-1000	100	-1000	100	-1000	100	-1000	100	-1000	100	-1000	100	-1000	100	-1000	100
BfEubacteriaceae_051	Eubacteriaceae sp. 51	0	0	-1000	100	-1000	100	-1000	100	-1000	100	-1000	100	-1000	100	-1000	100	-1000	100	-1000	100	-1000	100
BfFibrobacteraceae_035	Fibrobacteraceae sp. 35	0	0	-1000	100	-1000	100	-1000	100	-1000	100	-1000	100	-1000	100	-1000	100	-1000	100	-1000	100	-1000	100
BfFimbriimonadaceae_079	Fimbriimonadaceae sp. 79	0	0	-1000	100	-1000	100	-1000	100	-1000	100	-1000	100	-1000	100	-1000	100	-1000	100	-1000	100	-1000	100
BfGeobacteraceae_094	Geobacteraceae sp. 94	0	0	-1000	100	-1000	100	-1000	100	-1000	100	-1000	100	-1000	100	-1000	100	-1000	100	-1000	100	-1000	100
BfMicrotrichaceae_072	Microtrichaceae sp. 72	0	0	-1000	100	-1000	100	-1000	100	-1000	100	-1000	100	-1000	100	-1000	100	-1000	100	-1000	100	-1000	100
BfOzemobacteraceae_135	Ozemobacteraceae sp. 135	0	0	-1000	100	-1000	100	-1000	100	-1000	100	-1000	100	-1000	100	-1000	100	-1000	100	-1000	100	-1000	100
BfPaludibacteraceae_102	Paludibacteraceae sp. 102	0	0	-1000	100	-1000	100	-1000	100	-1000	100	-1000	100	-1000	100	-1000	100	-1000	100	-1000	100	-1000	100
BfPaludibacteraceae_103	Paludibacteraceae sp. 103	0	0	-1000	100	-1000	100	-1000	100	-1000	100	-1000	100	-1000	100	-1000	100	-1000	100	-1000	100	-1000	100
BfPaludibacteraceae_104	Paludibacteraceae sp. 104	0	0	-1000	100	-1000	100	-1000	100	-1000	100	-1000	100	-1000	100	-1000	100	-1000	100	-1000	100	-1000	100
BfPelotomaculaceae_062	Pelotomaculaceae sp. 62	0	0	-1000	100	-1000	100	-1000	100	-1000	100	-1000	100	-1000	100	-1000	100	-1000	100	-1000	100	-1000	100
BfPetrotogaceae_039	Petrotogaceae sp. 39	0	0	-1000	100	-1000	100	-1000	100	-1000	100	-1000	100	-1000	100	-1000	100	-1000	100	-1000	100	-1000	100
BfProlixibacteraceae_107	Prolixibacteraceae sp. 107	0	0	-1000	100	-1000	100	-1000	100	-1000	100	-1000	100	-1000	100	-1000	100	-1000	100	-1000	100	-1000	100
BfProlixibacteraceae_108	Prolixibacteraceae sp. 108	0	0	-1000	100	-1000	100	-1000	100	-1000	100	-1000	100	-1000	100	-1000	100	-1000	100	-1000	100	-1000	100
BfRuminococcaceae_046	Ruminococcaceae sp. 46	0	0	-1000	100	-1000	100	-1000	100	-1000	100	-1000	100	-1000	100	-1000	100	-1000	100	-1000	100	-1000	100
BfRuminococcaceae_047	Ruminococcaceae sp. 47	0	0	-1000	100	-1000	100	-1000	100	-1000	100	-1000	100	-1000	100	-1000	100	-1000	100	-1000	100	-1000	100
BfSaprospiraceae_118	Saprospiraceae sp. 118	0	0	-1000	100	-1000	100	-1000	100	-1000	100	-1000	100	-1000	100	-1000	100	-1000	100	-1000	100	-1000	100
BfSmithellaceae_023	Smithellaceae sp. 23	0	0	-1000	100	-1000	100	-1000	100	-1000	100	-1000	100	-1000	100	-1000	100	-1000	100	-1000	100	-1000	100
BfSmithellaceae_086	Smithellaceae sp. 86	0	0	-1000	100	-1000	100	-1000	100	-1000	100	-1000	100	-1000	100	-1000	100	-1000	100	-1000	100	-1000	100
BfSmithellaceae_087	Smithellaceae sp. 87	0	0	-1000	100	-1000	100	-1000	100	-1000	100	-1000	100	-1000	100	-1000	100	-1000	100	-1000	100	-1000	100
BfSmithellaceae_088	Smithellaceae sp. 88	0	0	-1000	100	-1000	100	-1000	100	-1000	100	-1000	100	-1000	100	-1000	100	-1000	100	-1000	100	-1000	100
BfSmithellaceae_089	Smithellaceae sp. 89	0	0	-1000	100	-1000	100	-1000	100	-1000	100	-1000	100	-1000	100	-1000	100	-1000	100	-1000	100	-1000	100
BfSmithellaceae_090	Smithellaceae sp. 90	0	0	-1000	100	-1000	100	-1000	100	-1000	100	-1000	100	-1000	100	-1000	100	-1000	100	-1000	100	-1000	100
BfSynergistaceae_040	Synergistaceae sp. 40	0	0	-1000	100	-1000	100	-1000	100	-1000	100	-1000	100	-1000	100	-1000	100	-1000	100	-1000	100	-1000	100
BfSynergistaceae_041	Synergistaceae sp. 41	0	0	-1000	100	-1000	100	-1000	100	-1000	100	-1000	100	-1000	100	-1000	100	-1000	100	-1000	100	-1000	100
BfSyntrophomonadaceae_063	Syntrophomonadaceae sp. 63	0	0	-1000	100	-1000	100	-1000	100	-1000	100	-1000	100	-1000	100	-1000	100	-1000	100	-1000	100	-1000	100
BfSyntrophomonadaceae_064	Syntrophomonadaceae sp. 64	0	0	-1000	100	-1000	100	-1000	100	-1000	100	-1000	100	-1000	100	-1000	100	-1000	100	-1000	100	-1000	100
BfSyntrophomonadaceae_065	Syntrophomonadaceae sp. 65	0	0	-1000	100	-1000	100	-1000	100	-1000	100	-1000	100	-1000	100	-1000	100	-1000	100	-1000	100	-1000	100
BfSyntrophomonadaceae_067	Syntrophomonadaceae sp. 67	0	0	-1000	100	-1000	100	-1000	100	-1000	100	-1000	100	-1000	100	-1000	100	-1000	100	-1000	100	-1000	100
BfSyntrophomonadaceae_068	Syntrophomonadaceae sp. 68	0	0	-1000	100	-1000	100	-1000	100	-1000	100	-1000	100	-1000	100	-1000	100	-1000	100	-1000	100	-1000	100
BfSyntrophorhabdaceae_024	Syntrophorhabdaceae sp. 24	0	0	-1000	100	-1000	100	-1000	100	-1000	100	-1000	100	-1000	100	-1000	100	-1000	100	-1000	100	-1000	100
BfTissierellaceae_049	Tissierellaceae sp. 49	0	0	-1000	100	-1000	100	-1000	100	-1000	100	-1000	100	-1000	100	-1000	100	-1000	100	-1000	100	-1000	100
BfTreponemataceae_036	Treponemataceae sp. 36	0	0	-1000	100	-1000	100	-1000	100	-1000	100	-1000	100	-1000	100	-1000	100	-1000	100	-1000	100	-1000	100
BfTreponemataceae_130	Treponemataceae sp. 130	0	0	-1000	100	-1000	100	-1000	100	-1000	100	-1000	100	-1000	100	-1000	100	-1000	100	-1000	100	-1000	100
BfTreponemataceae_131	Treponemataceae sp. 131	0	0	-1000	100	-1000	100	-1000	100	-1000	100	-1000	100	-1000	100	-1000	100	-1000	100	-1000	100	-1000	100
BgActinomyces_015	Actinomyces sp. 15	0	0	-1000	100	-1000	100	-1000	100	-1000	100	-1000	100	-1000	100	-1000	100	-1000	100	-1000	100	-1000	100
BgAminivibrio_136	Aminivibrio sp. 136	0	0	-1000	100	-1000	100	-1000	100	-1000	100	-1000	100	-1000	100	-1000	100	-1000	100	-1000	100	-1000	100
BgAminivibrio_137	Aminivibrio sp. 137	0	0	-1000	100	-1000	100	-1000	100	-1000	100	-1000	100	-1000	100	-1000	100	-1000	100	-1000	100	-1000	100
BgAncrocorticia_070	Ancrocorticia sp. 70	0	0	-1000	100	-1000	100	-1000	100	-1000	100	-1000	100	-1000	100	-1000	100	-1000	100	-1000	100	-1000	100
BgBacteroides_025	Bacteroides sp. 25	0	0	-1000	100	-1000	100	-1000	100	-1000	100	-1000	100	-1000	100	-1000	100	-1000	100	-1000	100	-1000	100
BgBreznakibacter_106	Breznakibacter sp. 106	0	0	-1000	100	-1000	100	-1000	100	-1000	100	-1000	100	-1000	100	-1000	100	-1000	100	-1000	100	-1000	100
BgCloacimonas_121	Cloacimonas sp. 121	0	0	-1000	100	-1000	100	-1000	100	-1000	100	-1000	100	-1000	100	-1000	100	-1000	100	-1000	100	-1000	100
BgCorallincola_083	Corallincola sp. 83	0	0	-1000	100	-1000	100	-1000	100	-1000	100	-1000	100	-1000	100	-1000	100	-1000	100	-1000	100	-1000	100
BgFlexilinea_019	Flexilinea sp. 19	0	0	-1000	100	-1000	100	-1000	100	-1000	100	-1000	100	-1000	100	-1000	100	-1000	100	-1000	100	-1000	100
BgGordonia_069	Gordonia sp. 69	0	0	-1000	100	-1000	100	-1000	100	-1000	100	-1000	100	-1000	100	-1000	100	-1000	100	-1000	100	-1000	100
BgHolophaga_095	Holophaga sp. 95	0	0	-1000	100	-1000	100	-1000	100	-1000	100	-1000	100	-1000	100	-1000	100	-1000	100	-1000	100	-1000	100
BgMicrothrix_017	Microthrix sp. 17	0	0	-1000	100	-1000	100	-1000	100	-1000	100	-1000	100	-1000	100	-1000	100	-1000	100	-1000	100	-1000	100
BgMicrothrix_018	Microthrix sp. 18	0	0	-1000	100	-1000	100	-1000	100	-1000	100	-1000	100	-1000	100	-1000	100	-1000	100	-1000	100	-1000	100
BgOttowia_022	Ottowia sp. 22	0	0	-1000	100	-1000	100	-1000	100	-1000	100	-1000	100	-1000	100	-1000	100	-1000	100	-1000	100	-1000	100
BgParabacteroides_a_028	Parabacteroides sp. a sp. 28	0	0	-1000	100	-1000	100	-1000	100	-1000	100	-1000	100	-1000	100	-1000	100	-1000	100	-1000	100	-1000	100
BgPetrimonas_027	Petrimonas sp. 27	0	0	-1000	100	-1000	100	-1000	100	-1000	100	-1000	100	-1000	100	-1000	100	-1000	100	-1000	100	-1000	100
BgPropionimicrobium_071	Propionimicrobium sp. 71	0	0	-1000	100	-1000	100	-1000	100	-1000	100	-1000	100	-1000	100	-1000	100	-1000	100	-1000	100	-1000	100
BgProteiniphilum_026	Proteiniphilum sp. 26	0	0	-1000	100	-1000	100	-1000	100	-1000	100	-1000	100	-1000	100	-1000	100	-1000	100	-1000	100	-1000	100
BgProteiniphilum_101	Proteiniphilum sp. 101	0	0	-1000	100	-1000	100	-1000	100	-1000	100	-1000	100	-1000	100	-1000	100	-1000	100	-1000	100	-1000	100
BgSedimentibacter_050	Sedimentibacter sp. 50	0	0	-1000	100	-1000	100	-1000	100	-1000	100	-1000	100	-1000	100	-1000	100	-1000	100	-1000	100	-1000	100
BgSmithella_085	Smithella sp. 85	0	0	-1000	100	-1000	100	-1000	100	-1000	100	-1000	100	-1000	100	-1000	100	-1000	100	-1000	100	-1000	100
BgSphaerochaeta_037	Sphaerochaeta sp. 37	0	0	-1000	100	-1000	100	-1000	100	-1000	100	-1000	100	-1000	100	-1000	100	-1000	100	-1000	100	-1000	100
BgSphaerochaeta_038	Sphaerochaeta sp. 38	0	0	-1000	100	-1000	100	-1000	100	-1000	100	-1000	100	-1000	100	-1000	100	-1000	100	-1000	100	-1000	100
BgSphaerochaeta_133	Sphaerochaeta sp. 133	0	0	-1000	100	-1000	100	-1000	100	-1000	100	-1000	100	-1000	100	-1000	100	-1000	100	-1000	100	-1000	100
BgSyntrophomonas_a_066	Syntrophomonas sp. a sp. 66	0	0	-1000	100	-1000	100	-1000	100	-1000	100	-1000	100	-1000	100	-1000	100	-1000	100	-1000	100	-1000	100
BgSyntrophosphaera_123	Syntrophosphaera sp. 123	0	0	-1000	100	-1000	100	-1000	100	-1000	100	-1000	100	-1000	100	-1000	100	-1000	100	-1000	100	-1000	100
BoAcidaminococcales_061	Acidaminococcales sp. 61	0	0	-1000	100	-1000	100	-1000	100	-1000	100	-1000	100	-1000	100	-1000	100	-1000	100	-1000	100	-1000	100
BoAcidimicrobiales_073	Acidimicrobiales sp. 73	0	0	-1000	100	-1000	100	-1000	100	-1000	100	-1000	100	-1000	100	-1000	100	-1000	100	-1000	100	-1000	100
BoBacteroidales_029	Bacteroidales sp. 29	0	0	-1000	100	-1000	100	-1000	100	-1000	100	-1000	100	-1000	100	-1000	100	-1000	100	-1000	100	-1000	100
BoBacteroidales_030	Bacteroidales sp. 30	0	0	-1000	100	-1000	100	-1000	100	-1000	100	-1000	100	-1000	100	-1000	100	-1000	100	-1000	100	-1000	100
BoBacteroidales_031	Bacteroidales sp. 31	0	0	-1000	100	-1000	100	-1000	100	-1000	100	-1000	100	-1000	100	-1000	100	-1000	100	-1000	100	-1000	100
BoBacteroidales_032	Bacteroidales sp. 32	0	0	-1000	100	-1000	100	-1000	100	-1000	100	-1000	100	-1000	100	-1000	100	-1000	100	-1000	100	-1000	100
BoBacteroidales_033	Bacteroidales sp. 33	0	0	-1000	100	-1000	100	-1000	100	-1000	100	-1000	100	-1000	100	-1000	100	-1000	100	-1000	100	-1000	100
BoBacteroidales_034	Bacteroidales sp. 34	0	0	-1000	100	-1000	100	-1000	100	-1000	100	-1000	100	-1000	100	-1000	100	-1000	100	-1000	100	-1000	100
BoBacteroidales_105	Bacteroidales sp. 105	0	0	-1000	100	-1000	100	-1000	100	-1000	100	-1000	100	-1000	100	-1000	100	-1000	100	-1000	100	-1000	100
BoBacteroidales_109	Bacteroidales sp. 109	0	0	-1000	100	-1000	100	-1000	100	-1000	100	-1000	100	-1000	100	-1000	100	-1000	100	-1000	100	-1000	100
BoBacteroidales_110	Bacteroidales sp. 110	0	0	-1000	100	-1000	100	-1000	100	-1000	100	-1000	100	-1000	100	-1000	100	-1000	100	-1000	100	-1000	100
BoBacteroidales_111	Bacteroidales sp. 111	0	0	-1000	100	-1000	100	-1000	100	-1000	100	-1000	100	-1000	100	-1000	100	-1000	100	-1000	100	-1000	100
BoBacteroidales_112	Bacteroidales sp. 112	0	0	-1000	100	-1000	100	-1000	100	-1000	100	-1000	100	-1000	100	-1000	100	-1000	100	-1000	100	-1000	100
BoBacteroidales_113	Bacteroidales sp. 113	0	0	-1000	100	-1000	100	-1000	100	-1000	100	-1000	100	-1000	100	-1000	100	-1000	100	-1000	100	-1000	100
BoBacteroidales_114	Bacteroidales sp. 114	0	0	-1000	100	-1000	100	-1000	100	-1000	100	-1000	100	-1000	100	-1000	100	-1000	100	-1000	100	-1000	100
BoBacteroidales_115	Bacteroidales sp. 115	0	0	-1000	100	-1000	100	-1000	100	-1000	100	-1000	100	-1000	100	-1000	100	-1000	100	-1000	100	-1000	100
BoBacteroidales_116	Bacteroidales sp. 116	0	0	-1000	100	-1000	100	-1000	100	-1000	100	-1000	100	-1000	100	-1000	100	-1000	100	-1000	100	-1000	100
BoBacteroidales_117	Bacteroidales sp. 117	0	0	-1000	100	-1000	100	-1000	100	-1000	100	-1000	100	-1000	100	-1000	100	-1000	100	-1000	100	-1000	100
BoChristensenellales_052	Christensenellales sp. 52	0	0	-1000	100	-1000	100	-1000	100	-1000	100	-1000	100	-1000	100	-1000	100	-1000	100	-1000	100	-1000	100
BoChristensenellales_053	Christensenellales sp. 53	0	0	-1000	100	-1000	100	-1000	100	-1000	100	-1000	100	-1000	100	-1000	100	-1000	100	-1000	100	-1000	100
BoChristensenellales_054	Christensenellales sp. 54	0	0	-1000	100	-1000	100	-1000	100	-1000	100	-1000	100	-1000	100	-1000	100	-1000	100	-1000	100	-1000	100
BoChristensenellales_055	Christensenellales sp. 55	0	0	-1000	100	-1000	100	-1000	100	-1000	100	-1000	100	-1000	100	-1000	100	-1000	100	-1000	100	-1000	100
BoChristensenellales_056	Christensenellales sp. 56	0	0	-1000	100	-1000	100	-1000	100	-1000	100	-1000	100	-1000	100	-1000	100	-1000	100	-1000	100	-1000	100
BoChristensenellales_057	Christensenellales sp. 57	0	0	-1000	100	-1000	100	-1000	100	-1000	100	-1000	100	-1000	100	-1000	100	-1000	100	-1000	100	-1000	100
BoChristensenellales_058	Christensenellales sp. 58	0	0	-1000	100	-1000	100	-1000	100	-1000	100	-1000	100	-1000	100	-1000	100	-1000	100	-1000	100	-1000	100
BoChristensenellales_059	Christensenellales sp. 59	0	0	-1000	100	-1000	100	-1000	100	-1000	100	-1000	100	-1000	100	-1000	100	-1000	100	-1000	100	-1000	100
BoChristensenellales_060	Christensenellales sp. 60	0	0	-1000	100	-1000	100	-1000	100	-1000	100	-1000	100	-1000	100	-1000	100	-1000	100	-1000	100	-1000	100
BoCloacimonadales_124	Cloacimonadales sp. 124	0	0	-1000	100	-1000	100	-1000	100	-1000	100	-1000	100	-1000	100	-1000	100	-1000	100	-1000	100	-1000	100
BoFusobacteriales_044	Fusobacteriales sp. 44	0	0	-1000	100	-1000	100	-1000	100	-1000	100	-1000	100	-1000	100	-1000	100	-1000	100	-1000	100	-1000	100
BoHydrogenedentiales_096	Hydrogenedentiales sp. 96	0	0	-1000	100	-1000	100	-1000	100	-1000	100	-1000	100	-1000	100	-1000	100	-1000	100	-1000	100	-1000	100
BoHydrogenedentiales_097	Hydrogenedentiales sp. 97	0	0	-1000	100	-1000	100	-1000	100	-1000	100	-1000	100	-1000	100	-1000	100	-1000	100	-1000	100	-1000	100
BoHydrogenedentiales_098	Hydrogenedentiales sp. 98	0	0	-1000	100	-1000	100	-1000	100	-1000	100	-1000	100	-1000	100	-1000	100	-1000	100	-1000	100	-1000	100
BoHydrogenedentiales_099	Hydrogenedentiales sp. 99	0	0	-1000	100	-1000	100	-1000	100	-1000	100	-1000	100	-1000	100	-1000	100	-1000	100	-1000	100	-1000	100
BoKapabacteriales_119	Kapabacteriales sp. 119	0	0	-1000	100	-1000	100	-1000	100	-1000	100	-1000	100	-1000	100	-1000	100	-1000	100	-1000	100	-1000	100
BoPedosphaerales_125	Pedosphaerales sp. 125	0	0	-1000	100	-1000	100	-1000	100	-1000	100	-1000	100	-1000	100	-1000	100	-1000	100	-1000	100	-1000	100
BoSaccharofermentanales_048	Saccharofermentanales sp. 48	0	0	-1000	100	-1000	100	-1000	100	-1000	100	-1000	100	-1000	100	-1000	100	-1000	100	-1000	100	-1000	100
BoSolirubrobacterales_074	Solirubrobacterales sp. 74	0	0	-1000	100	-1000	100	-1000	100	-1000	100	-1000	100	-1000	100	-1000	100	-1000	100	-1000	100	-1000	100
BoSyntrophales_091	Syntrophales sp. 91	0	0	-1000	100	-1000	100	-1000	100	-1000	100	-1000	100	-1000	100	-1000	100	-1000	100	-1000	100	-1000	100
BoSyntrophales_092	Syntrophales sp. 92	0	0	-1000	100	-1000	100	-1000	100	-1000	100	-1000	100	-1000	100	-1000	100	-1000	100	-1000	100	-1000	100
BoSyntrophales_093	Syntrophales sp. 93	0	0	-1000	100	-1000	100	-1000	100	-1000	100	-1000	100	-1000	100	-1000	100	-1000	100	-1000	100	-1000	100
BoTreponematales_132	Treponematales sp. 132	0	0	-1000	100	-1000	100	-1000	100	-1000	100	-1000	100	-1000	100	-1000	100	-1000	100	-1000	100	-1000	100

## Sheet: Table S8
Table S8: Methanothrix sp. 01 fluxes
Sample	ID	EX_cpd00001_e	EX_cpd00003_e	EX_cpd00007_e	EX_cpd00009_e	EX_cpd00010_e	EX_cpd00011_e	EX_cpd00013_e	EX_cpd00017_e	EX_cpd00020_e	EX_cpd00023_e	EX_cpd00025_e	EX_cpd00029_e	EX_cpd00033_e	EX_cpd00035_e	EX_cpd00036_e	EX_cpd00039_e	EX_cpd00041_e	EX_cpd00047_e	EX_cpd00048_e	EX_cpd00051_e	EX_cpd00053_e	EX_cpd00054_e	EX_cpd00055_e	EX_cpd00064_e	EX_cpd00067_e	EX_cpd00075_e	EX_cpd00082_e	EX_cpd00084_e	EX_cpd00105_e	EX_cpd00108_e	EX_cpd00116_e	EX_cpd00118_e	EX_cpd00119_e	EX_cpd00121_e	EX_cpd00129_e	EX_cpd00132_e	EX_cpd00137_e	EX_cpd00141_e	EX_cpd00149_e	EX_cpd00150_e	EX_cpd00161_e	EX_cpd00182_e	EX_cpd00204_e	EX_cpd00209_e	EX_cpd00210_e	EX_cpd00220_e	EX_cpd00221_e	EX_cpd00239_e
R1-008	AgMethanothrix_001	-4.87807e-06	-0.000104988	2.01602e-05	-0.0222082	-3.63651e-05	-2.39135	-2.39135	-0.00209928	-2.39132	1.5186e-05		-8.44507e-06	-0.491217	-2.39128	0.00216745	-0.0103952		0.420749	-2.3913	2.38414	-0.0245483	2.36266	0.21876	-2.39123	-2.39135	-4.19443e-06	-2.39135	-2.39134		-8.72826e-06		2.17493e-05	-0.00263622	-0.000703685	-0.00510655	-0.00479301	-0.849856	-1.27933e-05	-9.96772e-05		0.464671	0.00199867	11.0634	3.86051e-06	-0.000453443	-1.07367e-05	4.1355e-06	4.77885
R1-008b	AgMethanothrix_001	-1.0284	-6.15067e-05	1.00659e-05	-0.0230339	-7.94982e-06	-2.34249	-1.94646	-0.00213547	-2.34248	4.47933e-06		-1.02196	-0.0261615	-2.34248	3.49223e-06	-0.0106818		-2.44307e-06		2.15691		2.19196	1.50969	-2.16408	-2.34249	2.70816e-06	-2.34248	-2.34249					-0.00270105	-0.000699219	-0.00530917	-0.00488842			-0.000105342		3.44017e-06	0.00213605	9.96839		-0.000457456		-0.389635	2.33853
R1-020	AgMethanothrix_001	5.87437	-0.000150708	2.15198e-05	-0.0409069	-3.04492e-05	-3.42844	-3.37823	-0.0038484	-3.42843	8.76598e-06		-2.73619	-0.72383	-1.61111	1.49167	-0.019044		0.00113382	-1.83545	1.57053	0.0665778	3.39013	0.60849	-1.5833	-3.42845	5.09836e-06	-3.4285	-1.83016	-1.29854e-05	-4.19146e-05		-6.1504e-06	-0.00482639	-0.00129484	-0.00946058	-0.00871892		-1.82215e-05	-0.000187841		0.675159	0.00383591	11.2857		-0.00083719	-2.0463e-05		3.65863
R1-030	AgMethanothrix_001	5.01423	-0.000271926	7.97167e-05	-0.0906722	-4.15559e-05	-4.73318	-3.40178	-0.00833602	-3.33144			-4.73316	-0.957966	-4.0418	0.185515	-0.0421076		2.22982	-4.42872	2.28842	0.0421512	4.48193	0.131716	-2.31671	-4.73319	9.81365e-05	-4.73319	-2.20804		-2.98039e-05	5.7999e-06	-4.99124e-06	-0.0106375	-0.00277774	-0.0209164	-0.0192614		-2.31119e-05	-0.000409439		0.850599	0.00832912	16.129		-0.0018182	-1.27927e-05		6.62111
R1-034	AgMethanothrix_001	6.46104	-0.000434729	9.14604e-05	-0.150385	-5.91104e-05	-4.90223	-3.587	-0.0139532	-4.18629			-4.90216	-1.06247	-2.07097	1.33566	-0.0698081		0.674694	-3.43918	1.91092	-1.24934e-05	4.48553	0.10639	-1.95781	-4.90221	0.000150071	-4.90222	-3.49247		-4.95859e-05		-7.60107e-06	-0.0176512	-0.00460681	-0.0346866	-0.0319354		-1.21239e-05	-0.000685648	5.46799e-06	0.884595	0.0140361	16.8484		-0.00301384	-1.54187e-05		6.90585
R1-050	AgMethanothrix_001	-4.36296e-05	-0.000116838	7.15806e-05	-0.0409579	-2.06749e-05	-4.05024	-3.58078	-0.00379841	-4.0502		-6.67772e-06	1.40793e-05	-1.00972	-4.05021	4.65404e-06	-0.0190017	-0.299264	0.000894843	-4.05022	3.94134	-1.0713	3.9515	0.458297	-2.91744	-4.05025	2.35944e-05	-4.05027	-4.05019	5.06205e-06	-3.50862e-05	-4.50549e-06	-2.26919e-05	-0.00481267	-0.00128425	-0.00946943	-0.00868495			-0.000186724	5.23469e-06	0.961171	0.00387304	18.4194		-0.000822117	-2.3065e-05	-1.82079	8.09339
R1-069	AgMethanothrix_001	-4.39475e-05	-0.000128037	5.37562e-05	-0.0374904	-2.9782e-05	-3.5762	-2.97748	-0.00345694	-3.57618	-1.98508e-05		5.27897e-06	-0.0200133	-0.939639	1.82898e-05	-0.0174669	-2.00167	2.23379e-05	-2.78679	2.90617	-2.97303e-05	3.56003	0.862998	-2.91797	-3.57621		-3.57624	-3.57619	4.56494e-06	-4.26054e-05	4.27846e-06	-1.44896e-05	-0.00441055	-0.00118396	-0.00882546	-0.00798964	-0.031257	-2.82447e-05	-0.000165327		-0.0247839	0.00349892	15.432	8.1096e-06	-0.000754542	-1.8702e-05		6.35651
R1-083	AgMethanothrix_001		-7.61683e-05	1.93961e-05	-0.0295337	-3.33911e-06	-2.91136	-2.86541	-0.00267859	-2.91136			-2.91136	-0.703977	-2.67239		-0.013685			-0.204179	2.19	0.652048	2.10738	2.12231	-2.19917	-2.91136		-2.91137	-2.91136					0.0896812	-0.000898992	-0.00680304	-0.00626657	4.07624e-06		-0.000132892		0.763576	0.00270227	11.7188		-0.000589917			3.11041
R1-114	AgMethanothrix_001		-0.000178689	1.53941e-05	-0.0647574	-1.70242e-05	-3.52938	-3.05427	-0.00598695	-3.52938			-3.52938	-0.716376	-2.73177		-0.0300081			-1.76325	1.80611	0.915729	2.92865	2.05993	-1.82628	-3.52938	0.0163101	-3.52938	-3.52938			5.53791e-06		0.128601	-0.00196697	-0.176007	-0.0137505			-0.000295011	4.59463e-06	0.776105	0.00598226	13.7764	-0.0163011	-0.00129745			5.2815
R1-125	AgMethanothrix_001		-3.75111e-05	1.75987e-05	-0.0157457		-2.52938	-2.07747	-0.0014072	-2.52938			-2.52938	0.0116757	-1.49704	0.624174	-0.00729075			-0.199886	1.82516	0.344269	1.48398	1.50895	-1.83005	-2.52938		-2.52937	-2.52937	2.69576e-06		2.61924e-06		-0.00184289	-0.000475049	-0.00362528	-0.00333586	4.71131e-06		-7.01795e-05		-0.030284	0.00142674	10.3834		-0.000315362			2.7265
R1-128	AgMethanothrix_001	-1.86548	-2.32951e-05	0.00771793	-0.00957574		-1.86548	-1.86548	-0.000908277	-1.86547	3.1804e-06	-0.0154203	-1.86547		-1.86548	8.23877e-06	-0.004436		2.61954	1.96078e-06	2.31803	0.769833	-1.58105	1.89852	-1.86548	-1.86548	8.24492e-06	-1.86548	-1.86549	-1.65362			-6.18255e-06	-0.00112119	-0.000291865	-0.00220574	-0.00202963	8.34971e-06		-4.55349e-05		-0.0108579	0.000910297	12.2511		-0.000192495		-1.86547	1.86387
R1-135	AgMethanothrix_001	-1.74995	-1.96877e-05	0.000393032	-0.00728841	-2.41968e-06	-1.74995	-1.74995	-0.00066649	-1.74995		-0.000776019	-1.74995	-0.00347569	-1.74995		-0.00338289		1.4046	-0.977869	2.48919	-2.29324e-06	-1.23578	0.133065	-1.74996	-1.74995	3.11143e-06	-1.74995	-1.74995	-0.482642				-0.000854622	-0.000221884	-0.00168202	-0.00155003	-0.0664557		-3.31898e-05		-0.00480788	0.000677779	10.6158		-0.000145892	-1.75028e-06	-1.74995	2.72656
R1-140	AgMethanothrix_001	-1.11983	-7.76671e-06	5.29894e-06	-0.00483229		-1.64389	-1.64389	-0.0004898	-1.64387		-4.3622e-06	-1.64388	-0.00227606	-1.64387	5.85401e-06	-0.00222838		1.67492	-1.64391	2.10131	-0.908952	1.63958	0.0453525	-1.64388	-1.64389		-1.64388	-1.64389	1.80608e-06				-0.00055948	-0.000147006	-0.00109844	-0.00102641	6.15784e-06		-2.51452e-05		-0.00317037	0.000484552	8.26694	-1.77499e-06	-0.000100242		-1.35298	3.28702
R1-161	AgMethanothrix_001	-1.84234	-1.50259e-05	9.64488e-06	-0.00924502		-1.84237	-1.84236	-0.000837813	-1.84235	-4.54865e-06	2.67701e-06	-1.84236	-0.0657736	-1.84236	-4.97529e-06	-0.0042684	-2.58668e-06	0.582596	-1.02432	2.25915	-9.07586e-06	1.05781e-05	0.515402	-1.84238	-1.84236		-1.84231	-1.84237	8.86114e-06	9.37307e-06	3.51597e-06	2.58345e-06	-0.00107138	-0.000252843	-0.00213551	-0.0019537		3.20451e-06	-4.17656e-05	-3.75519e-06	0.0553943	0.000851711	9.76685	2.87332e-06	-0.000178353	5.64378e-06	-1.84235	2.86509
R2-020	AgMethanothrix_001	5.23354	-6.74193e-05	3.43786e-05	-0.0188392	-1.42883e-05	-2.87327	-2.3643	-0.00165845	-2.87327	2.8855e-06		-0.26358	-0.659016	-1.12796	1.25304	-0.00877237		0.000542178	-1.10383	1.29026	0.0316967	2.85671	1.09674	-1.29618	-2.87327	6.68427e-06	-2.87328	-2.07873		-2.49429e-05		3.7886e-06	-0.00222148	-0.000592688	-0.00435298	-0.00401807		-5.33495e-06	-8.12312e-05		0.636552	0.00167436	9.80991		-0.000383711	-1.14715e-05		3.17923
R2-030	AgMethanothrix_001	-3.13273	-7.08531e-05	0.0215321	-0.0282778	-1.72497e-05	-3.13275	-3.13273	-0.00265774	-3.1327	9.99126e-06	-0.0429715	-4.77172e-06	0.170326	-2.55376	0.00260796	-0.0131123	-2.67001	3.2562	-3.13271	5.18903	-2.25816	1.03683	0.0200366	-2.96625	-3.13275	4.75637e-05	-3.13272	-3.13274	1.70409e-05			-1.11696e-05	-0.00331974	-0.000856856	-0.0065285	-0.00603581		-7.4698e-06	-0.000131553		-0.203828	0.00266799	17.3745	4.91916e-06	-0.000558996	-7.36168e-06	-2.63385	6.26062
R2-034	AgMethanothrix_001	-0.0831023	-0.000122382	0.00777846	-0.0268611	-4.18832e-05	-3.68806	-2.24592	-0.00256879	-3.68804		-0.0154111	7.22431e-06	0.27409	-3.68802	1.38868	-0.0125666		4.33034	-3.68804	5.03518	-3.68803	2.25204	0.0188879	-2.76717	-3.68806	1.24193e-05	-3.68806	-3.68806		-2.72264e-05	9.66986e-06		-0.00319041	-0.000843521	-0.0062416	-0.0057975	-3.09486e-05	-2.2532e-05	-0.000122948		-0.306294	0.00256492	19.2627	7.49313e-06	-0.0005482	-2.10209e-05	-3.53104	7.37155
R2-050	AgMethanothrix_001	-3.26461	-5.70585e-05	2.46393e-05	-0.0180593	-2.04109e-05	-3.26464	-3.26461	-0.00168688	-3.26461			3.72248e-06	0.0133669	-3.2646	0.575835	-0.00840907	-1.37263	1.86144	-3.26462	4.96217	-3.148	2.33029	0.0127408	-2.41098	-3.26463	1.0962e-05	-3.26461	-3.26464	8.76268e-06		3.40364e-06		-0.00212958	-0.000552183	-0.00417923	-0.00384508		-7.50517e-06	-8.2523e-05		-0.0348969	0.00172818	17.2796		-0.000366594	-7.07974e-06	-3.2646	6.52617
R2-083	AgMethanothrix_001	-0.404851	-3.19611e-05	0.00194985	-0.0132304		-2.77839	-2.77839	-0.00118904	-2.77838		-0.00388113	-2.77838	0.0104347	-2.77839	2.09732	-0.00612615		0.272435	-0.681074	4.00679	-1.45616	0.48077	1.95972	-2.68789	-2.77838		-2.77838	-2.77838					-0.00154849	-0.000399659	-0.00304389	-0.00280471	3.37992e-06		-5.94031e-05		-0.0254576	0.00120191	13.8564		-0.000263783		-2.40259	3.45715
R2-114	AgMethanothrix_001		-0.000102156	0.00316625	-0.0393775	-7.71159e-06	-4.10354	-2.48843	-0.00359502	-3.03663		-0.0062814	-4.10353		-3.07176	1.11037	-0.0182509		0.588625	-4.92611e-06	2.7495		1.69988	2.43994	-1.84878	-4.10353		-4.10353	-3.73406					-0.00461571	-0.00119031	-0.00906816	-0.00835796			-0.000177868		-0.0448825	0.00360414	15.9507		-0.000786332			3.72725
R2-125	AgMethanothrix_001	-2.6407	-3.03286e-05	6.86378e-06	-0.0116926	-2.79858e-06	-2.6407	-2.39075	-0.00106546	-2.6407			-2.6407	0.00866665	-2.6407		-0.00541986		1.3177		2.74478	1.31858	-0.00515886	2.64225	-2.6407	-2.6407		-2.6407	-2.6407					-0.00137126	-0.000355146	-0.734943	-0.00248108			-5.2642e-05		-0.0225264	0.0010647	12.5839		-0.000233669		-1.44474	2.63867
R2-128	AgMethanothrix_001	-2.17538	-1.50653e-05	0.00306546	-0.00728257		-1.70202	-2.17539	-0.000660148	-2.17539		-0.00612166	-2.17539		-0.00601075		-0.00336838		1.83019		2.17314	0.619245	-1.27043	2.17364	-2.17539	-2.17539		-2.17538	-2.17538	-1.99954				-0.00085122	-0.00021889	-0.00167741	-0.0015399			-3.30577e-05		-0.0085801	0.000668623	13.3117		-0.000144923		-1.82832	2.17412
R2-135	AgMethanothrix_001	-2.275	-2.81135e-05	0.00791032	-0.00906861	-4.42185e-06	-2.275	-2.275	-0.000842082	-2.275		-0.0157917	-2.275	0.00674732	-2.275		-0.00421731		3.22711	-0.70021	2.27217	1.86289	-1.90589	2.32104	-2.275	-2.275		-2.27501	-2.275	-1.63987	-7.6845e-06			-0.00106811	-0.000284075	-0.666856	-0.00192984	-0.111523		-4.10908e-05		-0.017517	1.12161	15.072	3.27943e-06	-0.000184189	-2.47454e-06	-2.275	2.97366
R2-140	AgMethanothrix_001		-5.32958e-05	2.22624e-05	-0.0205263		-3.65319	-1.42359	-0.00185061	-3.65318		8.41696e-06	-3.41753	-4.47066e-06	-3.53568	2.51219	-0.00950309		0.000614881	-0.319911	2.5008		3.51048	3.56613	-2.50719	-3.65318		-3.57098	-3.65318	-4.11835e-06			5.8173e-06	-0.00240436	-0.000628979	-0.0221141	-0.00435416	3.80536e-06		-9.34524e-05		-0.0260743	0.0018571	14.2601		-0.000409567			3.96952
R2-161	AgMethanothrix_001	-1.87056	-8.05395e-06	0.00201303	-0.00299937			-1.87056	-0.000276097	-1.87056		-0.00402361	-1.87056		-0.00248046	-0.119741	-0.0013906		2.51878		1.98594	0.478439	-1.43539	1.86985	-1.87056	-1.87056		-1.87056	-1.87056	-1.87056				-0.000351807	-9.1171e-05	-0.000690879	-0.000636696			-1.36382e-05		-0.00341712	0.000275834	11.2838		-6.00152e-05		-1.87056	1.87004
R3-020	AgMethanothrix_001	4.27141	-0.000143324	5.40687e-05	-0.0416801	-3.17329e-05	-3.1144	-2.34521	-0.00383021	-3.11438			-1.9395	-0.301261	-1.53872	1.37465	-0.0194055		0.0212238	-1.69003	1.82823	0.0144032	3.02161	0.484933	-1.84129	-3.1144		-3.11441	-3.01433		-2.64429e-05	5.36208e-06		-0.00490739	-0.00128966	-0.00964379	-0.00886817		-1.1274e-05	-0.000186779	-0.0199466	0.251729	0.00383536	11.9485	1.32492e-05	-0.000844594	-8.43318e-06	0.0957287	4.69717
R3-030	AgMethanothrix_001		-0.000106603	1.87357e-05	-0.0313004	-1.96723e-05	-3.52921	-3.5292	-0.00290615	-3.52922		4.02784e-06	-0.963532	0.0234141	-3.52918	1.07014	-0.0145639	-5.28648e-06	0.514182	-3.52924	4.22594	-1.26713	2.82454	0.392029	-3.40078	-3.52921	6.35462e-06	-3.52926	-3.52924		-1.44469e-05		-4.18554e-06	-0.00368721	-0.000983591	-0.00724748	-0.00668581	-1.18855e-05	-6.84677e-06	-0.000142433		-0.0605272	0.00296557	17.4952		-0.000637659	-8.95671e-06	-3.52922	7.05311
R3-034	AgMethanothrix_001	-1.62379	-8.60882e-05	0.00916308	-0.0337643	-2.14683e-05	-3.93162	-3.30512	-0.00311516	-3.93158	4.44024e-06	-0.0181912		0.0249458	-3.93158	2.08327	-0.0156709	-2.97669	0.583726	-3.93159	5.19027	-1.30058	3.63848	0.0237419	-3.93162	-3.9316	2.88329e-05	-3.93157	-3.93161	1.29388e-05		1.25835e-05	-1.18924e-05	-0.00396197	-0.00102129	-0.00780217	-0.00717102	6.66613e-06		-0.000153228		-0.0650389	0.0031796	20.1191		-0.000676392	-1.29457e-05	-3.93158	7.8574
R3-050	AgMethanothrix_001	-4.38552	-0.00022351	0.00610671	-0.0559773	-7.81865e-05	-4.38557	-4.38549	-0.00531698	-4.38555		-0.0120685	6.48174e-06	0.563969	-4.38553	0.341301	-0.0261483	-2.06039	2.88423	-4.38553	7.36404	-3.38503	0.991062	0.0394521	-4.38552	-4.38558	9.66459e-05	-4.38564	-4.38553	7.1265e-06	-6.39642e-05	5.11991e-06	-2.3672e-05	-0.00662935	-0.00178018	-0.0130291	-0.0119414	-0.0132841	-3.19528e-05	-0.000254226		-0.630879	0.00535149	24.6876	5.84196e-06	-0.00112751	-3.98728e-05	-4.38555	8.76154
R3-069	AgMethanothrix_001	-6.85168e-06	-0.000148996	6.51834e-05	-0.0535451	-1.27081e-05	-4.41739	-4.41736	-0.0049368	-4.41738				0.0398896	-4.41735	0.252979	-0.0248422		0.00150364	-3.26714	5.16172	-2.20028	2.71508	0.0378431	-3.02712	-4.41738	-6.62509e-06	-4.41739	-4.41736		-1.6104e-05	9.81625e-06		-0.00628383	-0.00163897	-0.0123578	-0.0113602	-8.91695e-06		-0.000242074		-0.103195	0.00498009	20.9775	9.98869e-06	-0.00107171		-1.45609	7.67528
R3-083	AgMethanothrix_001	-1.09923e-05	-0.000131921	0.00941406	-0.0401005	-2.46783e-05	-3.98357	-3.98353	-0.00381214	-3.98353	8.59192e-06	-0.0187614		0.0299575	-3.98353	2.25423	-0.0186563	-1.23737	0.00117973	-1.85246	6.21496	-3.98353	0.874307	0.0283419	-2.40124	-3.98356	1.25039e-05	-3.98357	-3.98355	-4.41131e-06	-2.31978e-05	6.72501e-06		-0.00472076	-0.00123895	-0.00927596	-0.00853615	-8.75614e-06		-0.000185614		-0.0774678	0.00384063	20.3767	6.30886e-06	-0.000805926	-4.49545e-06	-2.22748	5.82922
R3-114	AgMethanothrix_001		-7.99682e-05	3.6587e-05	-0.0325865	-5.14434e-06	-4.06278	-3.38839	-0.00298821	-4.06277			-4.06277		-1.8115	2.36755	-0.015099	-3.96942	0.000756184		4.0527	1.66763	1.57225	3.8829	-4.0628	-4.06278	1.89372e-05	-3.94352	-4.06279			4.75079e-06	-7.82127e-06	-0.00381693	-0.000986249	-0.0075194	-0.00690393			-0.000148641		-0.0386421	0.00303628	17.2279		-0.000650518			4.05717
R3-125	AgMethanothrix_001		-7.65303e-05	0.00838075	-0.0291732	-7.5003e-06	-4.31847	-0.508054	-0.00266498	-4.31847		-0.0166867	-4.31847		-2.97659	3.5999	-0.0135256	-0.626935	0.000704134	-5.84668e-06	3.6084		1.04309	2.95426	-3.61748	-4.31848	7.23527e-06	-3.05485	-4.31847			5.74712e-06		-0.0034221	-0.000886409	-0.00672145	-0.00619119			-0.000131471		-0.034587	0.00267576	16.5623		-0.000581444			4.31343
R3-128	AgMethanothrix_001	-1.34192	-0.000150391	0.00993531	-0.0439106	-3.04384e-05	-4.14178	-4.09457	-0.00400708	-4.14177		-0.0196973	-4.14176	1.1334	-3.80401		-0.020427	-1.18473	0.00125617	-3.61607	4.12791	0.488497	3.74814	0.0309628	-4.14171	-4.14177		-4.14178	-4.14177	7.98444e-06		1.10134e-05	2.2373e-05	-0.00517436	-0.00134679	-0.0101226	-0.00937111	-5.13762e-06		-0.000195196		-1.18561	0.00398902	18.8236	4.48188e-06	-0.000882597	-7.31113e-06		7.75023
R3-135	AgMethanothrix_001	-2.13591	-0.000202915	0.0151771	-0.0646805	-4.4139e-05	-4.50728	-4.50721	-0.00598512	-4.50722		-0.0301233	-4.50719	0.995399	-4.5072	-1.05542	-0.0300563	-0.774683	0.954112	-4.50725	4.48704	1.8825		0.0456307	-4.50722	-4.50725	2.72278e-05	-4.50726	-4.50723		-4.05702e-05	9.16915e-06	7.67973e-06	-0.0076206	-0.0019884	-0.89694	-0.0137542	-0.00295089	-1.22196e-05	-0.000294088	-5.24888e-06	-1.07217	2.08611	23.627	1.58393e-05	-0.00129772	-1.35726e-05		9.00336
R3-140	AgMethanothrix_001		-7.04033e-05	0.00212764	-0.0216879	-1.54141e-05	-3.89398	-3.89397	-0.00203986	-3.89397		-0.00421472	-3.89397	0.71359	-3.89397	0.723153	-0.0100927	-2.50546	1.43841	-1.35392	3.83851	1.79851	2.79202	2.48285	-3.84529	-3.89398	2.38223e-05	-3.89399	-3.89397		-1.16972e-05			-0.00255707	-0.000671205	-0.00500876	-0.00462396		-5.27488e-06	-9.89762e-05		-0.739393	0.00204325	17.0736		-0.000438542	-4.8319e-06		5.24419
R3-161	AgMethanothrix_001	-5.65268e-06	-0.000111562	9.85787e-06	-0.0383245	-2.00786e-05	-4.36891	-4.3689	-0.00356093	-4.36891			-4.3689	0.139331	-4.3689	1.19991	-0.0178045	-2.71256	0.00101306	-0.88046	3.48899	2.27783	4.06497	3.50965	-3.50094	-4.36892	2.4909e-05	-4.36894	-4.3689		-7.42164e-06		-6.31931e-06	-0.00450476	-0.00118286	-0.0088494	-0.00814422			-0.000173976		-0.18788	0.00356116	17.6569	5.5948e-06	-0.000770407			5.24279
R4-020	AgMethanothrix_001	6.88695	-0.000157783	2.25553e-05	-0.0550989	-9.27268e-06	-3.99989	-0.814385	-0.00503738				-0.401374	-0.630791	-2.29667	0.589947	-0.0255501		-1.17393e-05	-2.12789	0.605953	-1.98193e-05	3.83468	1.46828	-0.623145	-3.99988	1.61576e-05	-3.99988	-2.25683	-5.42329e-06	-6.28701e-06			-0.00645373	-0.0016969	-0.0127046	-0.0117007	-1.07155e-05		-0.000249645		0.56563	0.00505309	11.0971		-0.00110211		4.27975e-06	4.37519
R4-030	AgMethanothrix_001		-6.11126e-05	1.44683e-05	-0.0272896		-3.75468	-2.21687	-0.00245105	-3.75467	-6.07466e-06		-3.75468	0.0203944	-3.75466	1.67419	-0.0126334	-0.758486	0.000826112	-2.55866	3.74623	-0.0249618	2.88302	1.02747	-3.7547	-3.75467		-3.75465	-3.75466	8.93424e-06				-0.00319263	-0.000816967	-0.0062873	-0.00578804	-5.13939e-05		-0.000121715		-0.0525293	0.00246532	16.848	4.1058e-06	-0.000542485	4.41639e-06		6.30856
R4-034	AgMethanothrix_001	-3.93858	-0.000129618	6.90442e-05	-0.0309127	-4.94493e-05	-3.93861	-0.706713	-0.00302062	-3.9386		-1.6243e-05	8.34081e-06	0.0229839	-3.93858	4.27374	-0.0144613	-2.85043	0.000772518	-3.93858	5.71261	-3.61734	3.55172	0.0219288	-3.93858	-3.93862	8.08813e-05	-3.93865	-3.9386	1.96407e-05	-5.18219e-05	1.57118e-05	-5.97288e-06	-0.00366477	-0.000983985	-0.00717838	-0.00660083		-1.9966e-05	-0.000142897	3.79268e-05	-0.0599924	0.00302582	20.9572	-1.69826e-05	-0.000629874	-1.84139e-05	-3.93859	7.87201
R4-050	AgMethanothrix_001		-0.000200603	4.69177e-05	-0.0646168	-3.44029e-05	-5.03682	5.09318e-06	-0.00591959	-3.53325	7.70217e-06		-5.03682		-5.03681	4.65758	-0.0300125	-4.37107	0.00190374	-3.66517	5.01655	-0.0547372	4.14377	0.0498896	-5.03675	-5.03682	-7.92669e-06	-4.98795	-5.03679	2.39207e-05		6.5563e-06	1.73267e-05	-0.00760482	-0.00196958	-0.014874	-0.013753		-6.08818e-06	-0.000289154		-0.0765327	0.00583891	22.4902		-0.00130138			8.6908
R4-069	AgMethanothrix_001	0.597429	-0.000566464	0.000114345	-0.182296	-8.99382e-05	-6.38201		-0.0167713	-6.38203			-3.07477	1.51028e-05	-6.382	4.98766	-0.084697	-2.45638		-4.15445	4.90201	-1.65048	5.83497	0.128832	-4.04998	-6.38202	5.61584e-05	-6.3821	-6.38198		-6.57493e-05	9.873e-06	1.0593e-05	-0.0214445	-0.00559883	-0.0420524	-0.0387688	3.79105e-05	-3.21274e-05	-0.000823569		-0.216085	0.0167647	27.3272	1.51441e-05	-0.00367257	-4.08568e-05		10.505
R4-083	AgMethanothrix_001	4.84047	-0.000421285	5.99188e-05	-0.164738	-2.74385e-05	-6.04976	-4.61222	-0.0151596	-6.04975			-6.04975		-6.00962	2.49869	-0.0763444		0.00459023	-2.61756	3.86568		5.29341	0.116527	-2.59801	-6.04976	1.38928e-05	-5.78861	-6.04975					-0.0193075	-0.0049882	-0.0379368	-0.0349393			-0.000749767		-0.194412	0.0151804	23.5219		-0.00328836			8.63893
R4-114	AgMethanothrix_001	-2.72921e-05	-0.000197369	0.00595656	-0.0563043	-3.89815e-05	-6.11965	-6.1196	-0.00527818	-6.11965		-0.0118049	-6.11963	1.11185	-4.63573	-2.09949e-05	-0.0262213	-2.14293	1.8142	-5.36423	5.88206	0.707703	5.52653	0.039715	-5.89961	-6.11965	2.94759e-05	-6.11969	-6.11965		-3.2474e-05	1.46975e-05	-1.15581e-05	-0.00664047	-0.0017527	-0.0130436	-0.0119867	-1.70315e-05	-1.66995e-05	-0.000254322	8.18435e-06	-1.17881	0.00532387	27.4609	2.51276e-05	-0.00113856	-2.15634e-05	-6.61202e-06	11.4743
R4-125	AgMethanothrix_001		-0.000139011	5.28121e-05	-0.0453849	-2.53055e-05	-5.39196	-0.658386	-0.00419286	-5.39197			-3.42972	0.0300583	-1.43505	4.91581	-0.0211026	-4.04604	0.00144057	-0.437554	4.929	-1.38265e-05	1.39924	3.76532	-4.94315	-5.39197	7.66336e-06	-4.29075	-5.39193	1.50126e-05	-1.46844e-05		-8.59611e-06	-0.00534198	-0.00139007	-0.0104975	-0.00968797		-8.21726e-06	-0.000202594		-0.087663	0.00422404	21.7971	6.688e-06	-0.000898264			5.82166
R4-128	AgMethanothrix_001		-6.96244e-05	2.1632e-05	-0.0284071	-6.97588e-06	-4.40135	-0.56434	-0.00261837	-4.40134		4.71142e-06	-4.40134		-2.75125	4.31714	-0.013168	-1.77779	-5.17474e-06		4.39252	0.0601782	0.351353	3.93466	-4.40135	-4.40135	8.08449e-06	-3.94146	-4.40135					-0.00333047	-0.00086069	-0.00655093	-0.00602513			-0.00012924		-0.0336635	0.00264122	18.8747		-0.000567499			4.39646
R4-135	AgMethanothrix_001	-4.0045	-8.8127e-05	1.57703e-05	-0.0330224	-7.0673e-06	-4.08913	-1.10121	-0.0030364	-2.57542		4.16613e-06	-4.08913	-0.0158618	-0.652987		-0.0153113		0.000668551		2.31187	0.513126	-0.0161508	3.89027	-2.32215	-4.08913	1.52965e-05	-4.08913	-4.08912					-0.00387273	-0.00100451	-0.0076087	-0.0070086			-0.000149917		-0.021773	0.00304168	16.5616		-0.000658818			4.08343
R4-140	AgMethanothrix_001	-3.66717	-4.59905e-05	1.13128e-05	-0.0181896	-4.54572e-06		-1.02996	-0.00167729	-3.1953	5.19597e-06		-3.66717	-0.00872696	-0.0150157	3.94827e-06	-0.00842925		1.98367	4.649e-06	2.16961	7.83326e-06	-0.00889585	3.6628	-2.17526	-3.66717	8.05619e-06	-3.66717	-3.39764					-0.00213276	-0.0005506	-0.00418321	-0.00385355	-0.0275458		-8.28922e-05		-0.0119927	0.00168044	13.376		-0.000360947			3.3945
R4-161	AgMethanothrix_001	9.7318	-0.000187168	5.69187e-05	-0.0685837	-1.76826e-05	-4.68775	-3.8152	-0.00625898	-4.68775				7.06169e-06	-0.33716	2.28544	-0.0318077		0.499116	-1.5163	4.06209	-0.0629698	0.275331	1.38303	-4.08344	-4.68775	2.30004e-05	-4.68775	-4.68775			5.88734e-06		-0.00804907	-0.00208185	-0.0158067	-0.0145577		-6.37162e-06	-0.000309093		-0.13215	0.00628653	20.4196		-0.00136949			6.19217
[truncated: 769 more columns]

## Sheet: Table S9
Table S9: Extracellular reactions fluxes
sample	compartment	rxn00004	rxn00022	rxn00086	rxn00117	rxn00143	rxn00147	rxn00206	rxn00216	rxn00224	rxn00239	rxn00278	rxn00299	rxn00324	rxn00346	rxn00364	rxn00407	rxn00541	rxn00575	rxn00588	rxn00602	rxn00689	rxn00711	rxn00747	rxn00758	rxn00770	rxn00786	rxn00816	rxn00817	rxn00912	rxn00915	rxn00927	rxn00935	rxn00943	rxn01134	rxn01146	rxn01199	rxn01201	rxn01205	rxn01217	rxn01256	rxn01261	rxn01316	rxn01383	rxn01416	rxn01501	rxn01504	rxn01505	rxn01639
R1-008	AfMethanosphaerulaceae_003
R1-008	AfMethanosphaerulaceae_004
R1-008	AgMethanospirillum_005
R1-008	AgMethanothrix_001
R1-008	AgMethanothrix_010
R1-008	B_080														0.00357706											0
R1-008	B_082	0																							0.0735021			0.00401972
R1-008	BcCaldisericia_138																						0.00194396
R1-008	BcKiritimatiellae_127
R1-008	BcOlb16_100
R1-008	BfAnaerohalophaeraceae_128										0.000421287																			0.00547911	0.000709164
R1-008	BfAnaerolineaceae_076																				0.00748437
R1-008	BfAnaerolineaceae_077
R1-008	BfMicrotrichaceae_072							1.06985e-15				0.00494383					0.330666
R1-008	BfOzemobacteraceae_135
R1-008	BfPaludibacteraceae_102			0.000782838															0.00417409	6.62593e-16
R1-008	BfProlixibacteraceae_108													2.40469e-15																						0.000999929
R1-008	BfRuminococcaceae_046		0.00646606
R1-008	BfSmithellaceae_086								0.000393096																																0
R1-008	BfSmithellaceae_087																																						0.00942489
R1-008	BfSmithellaceae_090
R1-008	BfSynergistaceae_040
R1-008	BfSynergistaceae_041
R1-008	BfSyntrophomonadaceae_064																					0.000523263																									0.0525785
R1-008	BfSyntrophomonadaceae_067
R1-008	BfSyntrophomonadaceae_068						0.00724371	2.35857e-15																													0.000713363
R1-008	BfSyntrophorhabdaceae_024
R1-008	BgBacteroides_025																												0.00176838
R1-008	BgCloacimonas_121
R1-008	BgFlexilinea_019
R1-008	BgGordonia_069							1.40757e-15		1.43676e-16																							3.6362e-15
R1-008	BgMicrothrix_017																																	0.0352418
R1-008	BgMicrothrix_018											0.005166
R1-008	BgOttowia_022				0.00101769																																							0.00127627
R1-008	BgParabacteroides_a_028																											0.00314358
R1-008	BgSedimentibacter_050		0.0373817			0																																							1.38873e-15
R1-008	BgSmithella_085
R1-008	BgSphaerochaeta_037																																									0.0106145
R1-008	BgSyntrophosphaera_123																																							0
R1-008	BoAcidimicrobiales_073							2.04888e-15								0.000458347
R1-008	BoBacteroidales_031																											0.00742751
R1-008	BoBacteroidales_032
R1-008	BoBacteroidales_033																																																0.0866608
R1-008	BoBacteroidales_109
R1-008	BoBacteroidales_110												0.00127952																									0
R1-008	BoBacteroidales_111																											0.00402397
R1-008	BoBacteroidales_112																										0
R1-008	BoBacteroidales_114																																															0.0863075
R1-008	BoBacteroidales_115																																		0.180568											0.00862067
R1-008	BoChristensenellales_053							2.69011e-15																								0.0102907
R1-008	BoChristensenellales_054							3.5839e-15
R1-008	BoChristensenellales_055							2.85069e-15																								0.00844414
R1-008	BoChristensenellales_056		0.0292019
R1-008	BoChristensenellales_057
R1-008	BoChristensenellales_058
R1-008	BoChristensenellales_059		0.0200922
R1-008	BoChristensenellales_060		0.0384356															0.028123
R1-008	BoHydrogenedentiales_096
R1-008	BoHydrogenedentiales_097
R1-008	BoPedosphaerales_125																																										0.00181753
R1-008	BoSaccharofermentanales_048
R1-008	BoSolirubrobacterales_074											0.0119406												0.114444
R1-008	BoSyntrophales_092
R1-008	BoSyntrophales_093
R1-008	BoTreponematales_132
R1-008b	AfMethanosphaerulaceae_003
R1-008b	AfMethanosphaerulaceae_004
R1-008b	AgMethanofastidiosum_002
R1-008b	AgMethanospirillum_005
R1-008b	AgMethanothrix_001
R1-008b	AgMethanothrix_010
R1-008b	B_080														0.00311181											0
R1-008b	B_082	0																							0.0678144			0.00313743
R1-008b	B_134
R1-008b	BcCaldisericia_138																						0.00175102
R1-008b	BcKiritimatiellae_127
R1-008b	BcOlb16_100
R1-008b	BfAcutalibacteraceae_045
R1-008b	BfAnaerohalophaeraceae_128										0.000301937																			0.00406232	0.000512503
R1-008b	BfAnaerolineaceae_076																				0.0072807
R1-008b	BfAnaerolineaceae_077
R1-008b	BfMicrotrichaceae_072							3.40677e-16				0.00434466					0.245894
R1-008b	BfOzemobacteraceae_135
R1-008b	BfPaludibacteraceae_102			0.000647344															0.00338133	2.9175e-16
R1-008b	BfPaludibacteraceae_103
R1-008b	BfPetrotogaceae_039
R1-008b	BfProlixibacteraceae_108													1.31365e-15																						0.000983509
R1-008b	BfRuminococcaceae_046		0.00620517
R1-008b	BfSmithellaceae_086								0.000375326																																0
R1-008b	BfSmithellaceae_087																																						0.00841187
R1-008b	BfSmithellaceae_090
R1-008b	BfSynergistaceae_040
R1-008b	BfSynergistaceae_041
R1-008b	BfSyntrophomonadaceae_064																					0.00048304																									0.0508309
R1-008b	BfSyntrophomonadaceae_065
R1-008b	BfSyntrophomonadaceae_067
R1-008b	BfSyntrophomonadaceae_068						0.0062575	8.80932e-16																													0.000764806
R1-008b	BfSyntrophorhabdaceae_024
R1-008b	BgBacteroides_025																												0.00160413
R1-008b	BgCloacimonas_121
R1-008b	BgFlexilinea_019
R1-008b	BgGordonia_069							4.59958e-16		3.18424e-17																							3.64327e-15
R1-008b	BgMicrothrix_017																																	0.0372587
R1-008b	BgMicrothrix_018											0.00466545
R1-008b	BgOttowia_022				0.000907882																																							0.00124883
R1-008b	BgParabacteroides_a_028																											0.00278882
R1-008b	BgSedimentibacter_050		0.0322346			0																																							6.1553e-16
R1-008b	BgSmithella_085
R1-008b	BgSphaerochaeta_037																																									0.0117
R1-008b	BgSyntrophosphaera_123																																							0
R1-008b	BoAcidimicrobiales_073							6.65255e-16								0.000430418
R1-008b	BoBacteroidales_030
R1-008b	BoBacteroidales_031																											0.00704585
R1-008b	BoBacteroidales_032
R1-008b	BoBacteroidales_033																																																0.0825131
R1-008b	BoBacteroidales_034
R1-008b	BoBacteroidales_109
R1-008b	BoBacteroidales_110												0.00132933																									0
R1-008b	BoBacteroidales_111																											0.00337301
R1-008b	BoBacteroidales_112																										0
R1-008b	BoBacteroidales_114																																															0
R1-008b	BoBacteroidales_115																																		0.238362											0.00867042
R1-008b	BoChristensenellales_053							9.12857e-16																								0.00912435
R1-008b	BoChristensenellales_054							1.27328e-15
R1-008b	BoChristensenellales_055							9.71667e-16																								0.00694395
R1-008b	BoChristensenellales_056		0.0224725
R1-008b	BoChristensenellales_057
R1-008b	BoChristensenellales_058
R1-008b	BoChristensenellales_059		0.0165133
R1-008b	BoChristensenellales_060		0.0457419															0.0229721
R1-008b	BoHydrogenedentiales_096
R1-008b	BoHydrogenedentiales_097
R1-008b	BoKapabacteriales_119
R1-008b	BoPedosphaerales_125																																										0.0019578
R1-008b	BoSaccharofermentanales_048
R1-008b	BoSolirubrobacterales_074											0.0101012												0
R1-008b	BoSyntrophales_092
R1-008b	BoSyntrophales_093
R1-008b	BoTreponematales_132
R1-020	AfMethanosphaerulaceae_003
R1-020	AfMethanosphaerulaceae_004
R1-020	AgMethanospirillum_008
R1-020	AgMethanothrix_001
R1-020	AgMethanothrix_010
R1-020	B_080														0.00409151											0
R1-020	BfAcutalibacteraceae_045
R1-020	BfAnaerolineaceae_076																				0
R1-020	BfAnaerolineaceae_077
R1-020	BfChitinispirillaceae_120
R1-020	BfCloacimonadaceae_122
R1-020	BfMicrotrichaceae_072							3.00809e-16				0.0156584					0.195196
R1-020	BfOzemobacteraceae_135
R1-020	BfPaludibacteraceae_102			0.00484947															0.0037735	4.31737e-16
R1-020	BfPaludibacteraceae_104
R1-020	BfPetrotogaceae_039
R1-020	BfProlixibacteraceae_108													8.96568e-16																						0.00101283
R1-020	BfSmithellaceae_086								0.000679564																																0
R1-020	BfSynergistaceae_040
R1-020	BfSynergistaceae_041
R1-020	BfSyntrophomonadaceae_065
R1-020	BfSyntrophomonadaceae_067
R1-020	BfSyntrophomonadaceae_068						0.005714	7.76232e-16																													0.00172588
R1-020	BfTreponemataceae_131					0.00452283
R1-020	BgFlexilinea_019
R1-020	BgGordonia_069							4.12934e-16		6.84234e-17																							4.68806e-15
R1-020	BgMicrothrix_017																																	0.0366124
R1-020	BgMicrothrix_018											0.0190425
R1-020	BgOttowia_022				0.00213356																																							0.00125122
R1-020	BgParabacteroides_a_028																											0.00305287
R1-020	BgPetrimonas_027																											0.00577267
R1-020	BgSedimentibacter_050		0.0337454			0.00600949																																							2.93004e-16
R1-020	BgSphaerochaeta_037																																									0.022443
R1-020	BoAcidimicrobiales_073							6.31699e-16								0.00054464
R1-020	BoBacteroidales_030
R1-020	BoBacteroidales_031																											0.00735868
R1-020	BoBacteroidales_032
R1-020	BoBacteroidales_033																																																0.0816195
R1-020	BoBacteroidales_034
R1-020	BoBacteroidales_109
R1-020	BoBacteroidales_110												0.000894971																									0
R1-020	BoBacteroidales_112																										0
R1-020	BoBacteroidales_113
R1-020	BoBacteroidales_114																																															0.0507463
R1-020	BoChristensenellales_052																															0.00575653
R1-020	BoChristensenellales_053							8.51642e-16																								0.00811964
R1-020	BoChristensenellales_054							7.8857e-16
R1-020	BoChristensenellales_055							8.51591e-16																								0.00668464
R1-020	BoChristensenellales_056		0.0275884
R1-020	BoChristensenellales_057
R1-020	BoChristensenellales_058
R1-020	BoChristensenellales_059		0.030887
R1-020	BoChristensenellales_060		0.0338748															0.0187858
R1-020	BoHydrogenedentiales_096
R1-020	BoHydrogenedentiales_097
R1-020	BoHydrogenedentiales_098
R1-020	BoHydrogenedentiales_099
R1-020	BoKapabacteriales_119
R1-020	BoPedosphaerales_125																																										0.00236992
R1-020	BoSaccharofermentanales_048
R1-020	BoSolirubrobacterales_074											0.0498016												0.111768
R1-030	AfMethanosphaerulaceae_003
R1-030	AfMethanosphaerulaceae_004
R1-030	AgMethanospirillum_007
R1-030	AgMethanospirillum_008
R1-030	AgMethanothrix_001
R1-030	AgMethanothrix_010
R1-030	B_080														0.00431507											0
R1-030	BcKiritimatiellae_127
R1-030	BfAcutalibacteraceae_045
R1-030	BfAnaerolineaceae_076																				0.0122642
R1-030	BfAnaerolineaceae_077
R1-030	BfChitinispirillaceae_120
R1-030	BfFibrobacteraceae_035
R1-030	BfMicrotrichaceae_072							2.6837e-16				0.0305474					0.0829719
R1-030	BfOzemobacteraceae_135
R1-030	BfPaludibacteraceae_102			0.0045775															0.00340703	2.41836e-16
R1-030	BfPaludibacteraceae_103
R1-030	BfPaludibacteraceae_104
R1-030	BfProlixibacteraceae_107																																					6.29819e-16
R1-030	BfProlixibacteraceae_108													9.07872e-16																						0.00106756
R1-030	BfSmithellaceae_023
R1-030	BfSmithellaceae_086								0.000646297																																0
R1-030	BfSynergistaceae_040
R1-030	BfSynergistaceae_041
R1-030	BfSyntrophomonadaceae_063							4.27159e-16
R1-030	BfSyntrophomonadaceae_064																					0.000811766																									0.0399454
R1-030	BfSyntrophomonadaceae_065
R1-030	BfSyntrophomonadaceae_067
R1-030	BfSyntrophorhabdaceae_024
R1-030	BfTreponemataceae_130
R1-030	BfTreponemataceae_131					0.00500585
R1-030	BgBacteroides_025																												0.00156926
R1-030	BgFlexilinea_019
R1-030	BgGordonia_069							3.52006e-16		3.47761e-17																							2.71617e-15
R1-030	BgMicrothrix_017																																	0.0340944
R1-030	BgMicrothrix_018											0.0361541
R1-030	BgOttowia_022				0.00238981																																							0.00160438
R1-030	BgParabacteroides_a_028																											0.00267867
R1-030	BgPetrimonas_027																											0.00534058
R1-030	BgSedimentibacter_050		0.0391007			0.00564289																																							7.63953e-16
R1-030	BgSphaerochaeta_037																																									0.0251125
R1-030	BgSphaerochaeta_133
R1-030	BgSyntrophomonas_a_066
R1-030	BoAcidaminococcales_061
R1-030	BoAcidimicrobiales_073							5.52095e-16								0.00060775
R1-030	BoBacteroidales_030
R1-030	BoBacteroidales_031																											0.00852053
R1-030	BoBacteroidales_032
R1-030	BoBacteroidales_033																																																0.0848793
R1-030	BoBacteroidales_034
R1-030	BoBacteroidales_109
R1-030	BoBacteroidales_110												0.00102976																									1.49598e-15
R1-030	BoBacteroidales_112																										0
R1-030	BoBacteroidales_113
R1-030	BoBacteroidales_114																																															0.0643046
R1-030	BoChristensenellales_052																															0.00479353
R1-030	BoChristensenellales_053							7.50362e-16																								0.0076267
R1-030	BoChristensenellales_054							7.29822e-16
R1-030	BoChristensenellales_055							7.4209e-16																								0.00627582
R1-030	BoChristensenellales_056		0.030516
R1-030	BoChristensenellales_057
R1-030	BoChristensenellales_058
R1-030	BoChristensenellales_059		0.0389458
R1-030	BoChristensenellales_060		0.0173118															0.0262564
R1-030	BoHydrogenedentiales_096
R1-030	BoHydrogenedentiales_097
R1-030	BoHydrogenedentiales_098
R1-030	BoHydrogenedentiales_099
R1-030	BoKapabacteriales_119
R1-030	BoPedosphaerales_125																																										0.00335824
R1-030	BoSaccharofermentanales_048
R1-030	BoSolirubrobacterales_074											0.0817168												0
R1-034	AfMethanosphaerulaceae_003
R1-034	AfMethanosphaerulaceae_004
R1-034	AgMethanospirillum_007
R1-034	AgMethanospirillum_008
R1-034	AgMethanothrix_001
R1-034	AgMethanothrix_010
R1-034	B_021
R1-034	B_080														0.00433482											0
R1-034	B_134
R1-034	BcKiritimatiellae_127
R1-034	BfAcutalibacteraceae_045
R1-034	BfAnaerolineaceae_076																				0.012523
R1-034	BfAnaerolineaceae_077
R1-034	BfChitinispirillaceae_120
R1-034	BfFibrobacteraceae_035
R1-034	BfMicrotrichaceae_072							6.996e-16				0.035881					0.218822
R1-034	BfOzemobacteraceae_135
R1-034	BfPaludibacteraceae_102			0.0045979															0.00364388	6.6316e-16
R1-034	BfPaludibacteraceae_103
R1-034	BfPaludibacteraceae_104
R1-034	BfProlixibacteraceae_107																																					1.8209e-15
R1-034	BfProlixibacteraceae_108													2.28799e-15																						0.00106778
R1-034	BfSmithellaceae_023
R1-034	BfSmithellaceae_086								0.000613508																																0
R1-034	BfSmithellaceae_088
R1-034	BfSmithellaceae_090
R1-034	BfSynergistaceae_040
R1-034	BfSyntrophomonadaceae_063							1.1273e-15
R1-034	BfSyntrophomonadaceae_064																					0.00078417																									0.0355164
R1-034	BfSyntrophomonadaceae_065
R1-034	BfSyntrophomonadaceae_067
R1-034	BfSyntrophorhabdaceae_024
R1-034	BfTreponemataceae_130
R1-034	BfTreponemataceae_131					0.00259142
R1-034	BgBacteroides_025																												0.00178508
R1-034	BgFlexilinea_019
R1-034	BgGordonia_069							8.45239e-16		1.14212e-16																							7.11134e-15
R1-034	BgMicrothrix_017																																	0.0347484
R1-034	BgMicrothrix_018											0.0387675
R1-034	BgOttowia_022				0.00226218																																							0.00136203
R1-034	BgParabacteroides_a_028																											0.00284578
R1-034	BgPetrimonas_027																											0.00545043
R1-034	BgSedimentibacter_050		0.0393758			0.00307861																																							2.77236e-15
R1-034	BgSmithella_085
R1-034	BgSphaerochaeta_037																																									0.023226
R1-034	BgSphaerochaeta_133
R1-034	BgSyntrophomonas_a_066
R1-034	BoAcidaminococcales_061
R1-034	BoAcidimicrobiales_073							1.35777e-15								0.000567075
R1-034	BoBacteroidales_030
R1-034	BoBacteroidales_031																											0.00848394
R1-034	BoBacteroidales_032
R1-034	BoBacteroidales_033																																																0.0888361
R1-034	BoBacteroidales_034
R1-034	BoBacteroidales_110												0.000982669																									3.68615e-15
R1-034	BoBacteroidales_112																										0
R1-034	BoBacteroidales_113
R1-034	BoBacteroidales_114																																															0.0704093
R1-034	BoChristensenellales_052																															0.0019987
R1-034	BoChristensenellales_053							1.90856e-15																								0.0023523
R1-034	BoChristensenellales_054							1.92359e-15
R1-034	BoChristensenellales_055							1.93951e-15																								0.00225548
R1-034	BoChristensenellales_056		0.0253123
R1-034	BoChristensenellales_057
R1-034	BoChristensenellales_058
R1-034	BoChristensenellales_059		0.0361673
R1-034	BoCloacimonadales_124
R1-034	BoHydrogenedentiales_096
R1-034	BoHydrogenedentiales_097
R1-034	BoHydrogenedentiales_098
R1-034	BoKapabacteriales_119
R1-034	BoPedosphaerales_125																																										0.00320316
R1-034	BoSaccharofermentanales_048
R1-034	BoSolirubrobacterales_074											0.0779032												0.1164
R1-050	AfMethanosphaerulaceae_003
R1-050	AfMethanosphaerulaceae_004
R1-050	AgMethanospirillum_007
R1-050	AgMethanospirillum_008
R1-050	AgMethanothrix_001
R1-050	AgMethanothrix_010
R1-050	B_021
R1-050	B_080														0.00429545											0
R1-050	B_134
R1-050	BcKiritimatiellae_126
R1-050	BcKiritimatiellae_127
R1-050	BfAcutalibacteraceae_045
R1-050	BfAnaerolineaceae_075
R1-050	BfAnaerolineaceae_076																				0.0074505
R1-050	BfAnaerolineaceae_077
R1-050	BfAnaerovoracaceae_014		0.0276521
R1-050	BfChitinispirillaceae_120
R1-050	BfFibrobacteraceae_035
R1-050	BfMicrotrichaceae_072							3.24278e-15				0.000986247					0.0525002
R1-050	BfOzemobacteraceae_135
R1-050	BfPaludibacteraceae_103
R1-050	BfPaludibacteraceae_104
R1-050	BfProlixibacteraceae_107																																					1.3418e-14
R1-050	BfProlixibacteraceae_108													2.27132e-14																						0.00110281
R1-050	BfSmithellaceae_023
R1-050	BfSmithellaceae_086								0.000677453																																0
R1-050	BfSmithellaceae_087																																						0.0116089
R1-050	BfSmithellaceae_088
R1-050	BfSmithellaceae_090
R1-050	BfSynergistaceae_040
R1-050	BfSyntrophomonadaceae_065
R1-050	BfSyntrophorhabdaceae_024
R1-050	BfTreponemataceae_131					0.00296445
R1-050	BgBacteroides_025																												0.00166153
R1-050	BgFlexilinea_019
R1-050	BgGordonia_069							3.88691e-15		2.36316e-15																							5.70273e-14
R1-050	BgMicrothrix_017																																	0.035713
R1-050	BgMicrothrix_018											0.00120059
R1-050	BgOttowia_022				0.0017337																																							0.000880492
R1-050	BgParabacteroides_a_028																											0.00290238
R1-050	BgSedimentibacter_050		0.0382103			0.00411119																																							3.28424e-14
R1-050	BgSmithella_085
R1-050	BgSphaerochaeta_037																																									0.0126421
R1-050	BgSyntrophomonas_a_066
R1-050	BoAcidaminococcales_061
R1-050	BoAcidimicrobiales_073							7.33247e-15								0.000559813
R1-050	BoBacteroidales_030
R1-050	BoBacteroidales_031																											0.00836724
R1-050	BoBacteroidales_032
R1-050	BoBacteroidales_033																																																0.0878265
R1-050	BoBacteroidales_110												0.000982629																									2.84283e-14
R1-050	BoBacteroidales_112																										0
R1-050	BoBacteroidales_114																																															0.0827004
R1-050	BoBacteroidales_117
R1-050	BoChristensenellales_052																															0.00213787
R1-050	BoChristensenellales_053							8.9538e-15																								0.00254207
R1-050	BoChristensenellales_054							1.15656e-14
R1-050	BoChristensenellales_055							8.88689e-15																								0.00232584
R1-050	BoChristensenellales_059		0.0247945
R1-050	BoHydrogenedentiales_096
R1-050	BoHydrogenedentiales_097
R1-050	BoKapabacteriales_119
R1-050	BoPedosphaerales_125																																										0.00240265
R1-050	BoSaccharofermentanales_048
R1-050	BoTreponematales_132
R1-069	AfMethanosphaerulaceae_003
R1-069	AfMethanosphaerulaceae_004
R1-069	AgMethanofastidiosum_002
R1-069	AgMethanospirillum_005
R1-069	AgMethanospirillum_007
R1-069	AgMethanospirillum_008
R1-069	AgMethanothrix_001
R1-069	AgMethanothrix_010
R1-069	B_021
R1-069	BcKiritimatiellae_126
R1-069	BcKiritimatiellae_127
R1-069	BcOlb16_100
R1-069	BfAnaerohalophaeraceae_128										1.80204e-16																			0.00466263	0.000340898
R1-069	BfAnaerolineaceae_075
R1-069	BfAnaerolineaceae_076																				0.00725422
R1-069	BfAnaerolineaceae_077
R1-069	BfAnaerovoracaceae_014		0.0210559
R1-069	BfChitinispirillaceae_120
R1-069	BfFimbriimonadaceae_079
R1-069	BfMicrotrichaceae_072							3.76e-16				0.000173578					0.170504
R1-069	BfProlixibacteraceae_107																																					7.26437e-16
R1-069	BfProlixibacteraceae_108													1.40594e-15																						0.000943611
R1-069	BfSmithellaceae_023
R1-069	BfSmithellaceae_086								3.45703e-16																																0
R1-069	BfSmithellaceae_087																																						0.0147433
R1-069	BfSmithellaceae_088
R1-069	BfSmithellaceae_089
R1-069	BfSmithellaceae_090
R1-069	BfSynergistaceae_040
R1-069	BfSyntrophomonadaceae_064																					3.36596e-16																									0.0503535
R1-069	BfSyntrophorhabdaceae_024
R1-069	BgCloacimonas_121
R1-069	BgFlexilinea_019
R1-069	BgGordonia_069							3.87654e-16		5.09866e-17																							3.92497e-15
R1-069	BgMicrothrix_017																																	0.0363685
R1-069	BgMicrothrix_018											0.000170258
R1-069	BgOttowia_022				3.61476e-16																																							0.000238183
R1-069	BgProteiniphilum_101
R1-069	BgSedimentibacter_050		0.026758			0.0049692																																							1.53637e-15
R1-069	BgSmithella_085
R1-069	BgSphaerochaeta_037																																									0.00800702
R1-069	BgSyntrophomonas_a_066
R1-069	BoAcidimicrobiales_073							6.86105e-16								3.56672e-16
R1-069	BoBacteroidales_031																											0.00864993
R1-069	BoBacteroidales_032
R1-069	BoBacteroidales_033																																																0.0849193
R1-069	BoBacteroidales_110												0.00103885																									1.42526e-15
R1-069	BoBacteroidales_112																										0
R1-069	BoBacteroidales_114																																															0
R1-069	BoChristensenellales_053							9.14033e-16																								0.00365902
R1-069	BoChristensenellales_054							1.24783e-15
R1-069	BoChristensenellales_055							9.29341e-16																								0.00348515
R1-069	BoHydrogenedentiales_096
R1-069	BoHydrogenedentiales_097
R1-069	BoKapabacteriales_119
R1-069	BoPedosphaerales_125																																										0.0024862
R1-069	BoSaccharofermentanales_048
R1-069	BoSyntrophales_091
R1-069	BoSyntrophales_093
R1-069	BoTreponematales_132
R1-083	AfMethanosphaerulaceae_003
R1-083	AfMethanosphaerulaceae_004
R1-083	AgMethanofastidiosum_002
R1-083	AgMethanospirillum_005
R1-083	AgMethanospirillum_007
R1-083	AgMethanospirillum_008
R1-083	AgMethanothrix_001
R1-083	AgMethanothrix_010
R1-083	B_021
R1-083	B_134
R1-083	BcKiritimatiellae_126
R1-083	BcOlb16_100
R1-083	BfAnaerohalophaeraceae_128										1.38765e-16																			0.00442674	0.000340318
R1-083	BfAnaerolineaceae_075
R1-083	BfAnaerolineaceae_076																				0.00678452
R1-083	BfAnaerovoracaceae_014		0.0230739
R1-083	BfChitinispirillaceae_120
R1-083	BfFimbriimonadaceae_079
R1-083	BfMicrotrichaceae_072							2.18496e-16				0.000166349					0.152451
R1-083	BfProlixibacteraceae_107																																					5.09155e-16
R1-083	BfProlixibacteraceae_108													1.05066e-15																						0.00111165
R1-083	BfSmithellaceae_023
R1-083	BfSmithellaceae_086								2.5648e-16																																0
R1-083	BfSmithellaceae_087																																						0.0137459
R1-083	BfSmithellaceae_088
R1-083	BfSmithellaceae_089
R1-083	BfSmithellaceae_090
R1-083	BfSynergistaceae_040
R1-083	BfSyntrophomonadaceae_064																					2.8638e-16																									0.045129
R1-083	BfSyntrophorhabdaceae_024
R1-083	BgCloacimonas_121
R1-083	BgFlexilinea_019
R1-083	BgGordonia_069							2.60272e-16		6.84557e-17																							2.55454e-15
R1-083	BgMicrothrix_017																																	0.0339289
R1-083	BgMicrothrix_018											0.000200594
R1-083	BgOttowia_022				2.84169e-16																																							0.000237914
R1-083	BgProteiniphilum_101
R1-083	BgSedimentibacter_050		0.0309764			0.00624589																																							5.59195e-16
R1-083	BgSmithella_085
R1-083	BgSphaerochaeta_037																																									0.011413
R1-083	BgSyntrophomonas_a_066
R1-083	BgSyntrophosphaera_123																																							0
R1-083	BoAcidimicrobiales_073							3.86281e-16								2.55146e-16
R1-083	BoBacteroidales_031																											0.00886304
R1-083	BoBacteroidales_032
R1-083	BoBacteroidales_033																																																0.0801479
R1-083	BoBacteroidales_110												0.00107043																									1.07603e-15
R1-083	BoBacteroidales_112																										0
R1-083	BoBacteroidales_114																																															0
R1-083	BoChristensenellales_053							5.75179e-16																								0.00391203
R1-083	BoChristensenellales_054							7.70809e-16
R1-083	BoHydrogenedentiales_096
R1-083	BoHydrogenedentiales_097
R1-083	BoKapabacteriales_119
R1-083	BoPedosphaerales_125																																										0.00277688
R1-083	BoSaccharofermentanales_048
R1-083	BoSyntrophales_092
R1-083	BoSyntrophales_093
R1-083	BoTreponematales_132
R1-114	AfMethanosphaerulaceae_003
R1-114	AfMethanosphaerulaceae_004
R1-114	AgMethanofastidiosum_002
R1-114	AgMethanospirillum_005
R1-114	AgMethanospirillum_007
R1-114	AgMethanospirillum_008
R1-114	AgMethanothrix_001
R1-114	AgMethanothrix_010
R1-114	B_021
R1-114	B_082	0																							0.065812			0.00429376
R1-114	B_134
R1-114	BcCaldisericia_138																						0.00199562
R1-114	BcOlb16_100
R1-114	BfAcutalibacteraceae_045
R1-114	BfAnaerohalophaeraceae_128										0.00120681																			0.00424039	0.000360183
R1-114	BfAnaerolineaceae_075
R1-114	BfAnaerolineaceae_076																				0.00627586
R1-114	BfChitinispirillaceae_120
R1-114	BfFibrobacteraceae_035
R1-114	BfFimbriimonadaceae_079
R1-114	BfMicrotrichaceae_072							1.55522e-16				0.000289215					0.0578742
R1-114	BfPaludibacteraceae_103
R1-114	BfPaludibacteraceae_104
R1-114	BfProlixibacteraceae_107																																					6.18421e-16
R1-114	BfProlixibacteraceae_108													5.70461e-16																						0.00105016
R1-114	BfSmithellaceae_023
R1-114	BfSmithellaceae_086								0.000791906																																0
R1-114	BfSmithellaceae_087																																						0.0126652
R1-114	BfSmithellaceae_090
R1-114	BfSynergistaceae_040
R1-114	BfSyntrophomonadaceae_064																					0.00133296																									0.039324
R1-114	BfSyntrophomonadaceae_065
R1-114	BfSyntrophorhabdaceae_024
R1-114	BgCloacimonas_121
R1-114	BgFlexilinea_019
R1-114	BgGordonia_069							1.91889e-16		3.11346e-17																							1.73654e-15
R1-114	BgMicrothrix_017																																	0.0301165
R1-114	BgMicrothrix_018											0.000408737
R1-114	BgOttowia_022				0.00187438																																							2.27541e-15
R1-114	BgParabacteroides_a_028																											0.00329865
R1-114	BgSedimentibacter_050		0.0257083			0.00364979																																							6.03294e-16
R1-114	BgSmithella_085
R1-114	BgSyntrophomonas_a_066
R1-114	BgSyntrophosphaera_123																																							0
R1-114	BoBacteroidales_031																											0.0082157
R1-114	BoBacteroidales_032
R1-114	BoBacteroidales_033																																																0.0748358
R1-114	BoBacteroidales_110												0.00110872																									1.35917e-15
R1-114	BoBacteroidales_111																											0.0042482
R1-114	BoBacteroidales_112																										0
R1-114	BoBacteroidales_114																																															0.0756876
R1-114	BoBacteroidales_117
R1-114	BoChristensenellales_054							6.06956e-16
R1-114	BoHydrogenedentiales_096
R1-114	BoHydrogenedentiales_097
R1-114	BoPedosphaerales_125																																										0.00128054
R1-114	BoSaccharofermentanales_048
R1-114	BoSyntrophales_092
R1-114	BoSyntrophales_093
R1-114	BoTreponematales_132
R1-125	AfMethanosphaerulaceae_003
R1-125	AfMethanosphaerulaceae_004
R1-125	AgMethanofastidiosum_002
R1-125	AgMethanospirillum_005
R1-125	AgMethanothrix_001
R1-125	AgMethanothrix_010
R1-125	B_021
R1-125	B_082	0																							0.0647035			0.0296389
R1-125	B_134
R1-125	BcCaldisericia_138																						0.00905538
R1-125	BcKiritimatiellae_127
R1-125	BcOlb16_100
R1-125	BfAnaerohalophaeraceae_128										0.00229584																			0.0223986	0.000934372
R1-125	BfAnaerolineaceae_075
R1-125	BfAnaerolineaceae_076																				0.00614969
R1-125	BfChitinispirillaceae_120
R1-125	BfFimbriimonadaceae_079
R1-125	BfMicrotrichaceae_072							2.6082e-16				0.000606117					0.45602
R1-125	BfPaludibacteraceae_103
R1-125	BfPaludibacteraceae_104
R1-125	BfProlixibacteraceae_107																																					1.22826e-15
R1-125	BfProlixibacteraceae_108													9.55946e-16																						0.00219217
R1-125	BfSmithellaceae_023
R1-125	BfSmithellaceae_086								0.0021747																																0
R1-125	BfSmithellaceae_087																																						0.257811
R1-125	BfSmithellaceae_090
R1-125	BfSynergistaceae_040
R1-125	BfSyntrophomonadaceae_064																					0.00267472																									0.047216
R1-125	BfSyntrophomonadaceae_065
R1-125	BfSyntrophorhabdaceae_024
R1-125	BgCloacimonas_121
R1-125	BgFlexilinea_019
R1-125	BgGordonia_069							2.95764e-16		5.8503e-17																							3.7222e-15
R1-125	BgMicrothrix_017																																	0.0290475
R1-125	BgOttowia_022				0.00312475																																							4.13416e-15
R1-125	BgSedimentibacter_050		0.145847			0.00617437																																							1.06883e-15
R1-125	BgSmithella_085
R1-125	BgSyntrophomonas_a_066
R1-125	BgSyntrophosphaera_123																																							0
R1-125	BoAcidimicrobiales_073							4.61573e-16								0.00110748
R1-125	BoBacteroidales_031																											0.0682758
R1-125	BoBacteroidales_032
R1-125	BoBacteroidales_033																																																0.0698846
R1-125	BoBacteroidales_110												0.00247298																									2.75145e-15
R1-125	BoBacteroidales_111																											0.0381484
R1-125	BoBacteroidales_112																										0
R1-125	BoBacteroidales_114																																															0.0784363
R1-125	BoBacteroidales_117
R1-125	BoChristensenellales_054							9.6001e-16
R1-125	BoHydrogenedentiales_096
R1-125	BoHydrogenedentiales_097
R1-125	BoPedosphaerales_125																																										0.0042718
R1-125	BoSaccharofermentanales_048
R1-125	BoSolirubrobacterales_074											0.00136709												0.102229
R1-125	BoSyntrophales_091
R1-125	BoSyntrophales_092
R1-125	BoSyntrophales_093
R1-125	BoTreponematales_132
R1-128	AfMethanosphaerulaceae_004
R1-128	AgMethanofastidiosum_002
R1-128	AgMethanospirillum_005
R1-128	AgMethanothrix_001
R1-128	AgMethanothrix_010
R1-128	B_021
R1-128	B_082	0																							0.0639136			0.048302
R1-128	B_134
R1-128	BcCaldisericia_138																						0.0179453
R1-128	BcKiritimatiellae_127
R1-128	BcOlb16_100
R1-128	BfAcutalibacteraceae_045
R1-128	BfAnaerohalophaeraceae_128										1.25293e-16																			0.0182298	0.00104238
R1-128	BfAnaerolineaceae_075
R1-128	BfAnaerolineaceae_076																				0.00616386
R1-128	BfFimbriimonadaceae_079
R1-128	BfMicrotrichaceae_072							1.41418e-16				0.00311831					0.215824
R1-128	BfOzemobacteraceae_135
R1-128	BfPaludibacteraceae_103
R1-128	BfPaludibacteraceae_104
R1-128	BfProlixibacteraceae_107																																					7.63176e-16
R1-128	BfSmithellaceae_023
R1-128	BfSmithellaceae_086								2.47373e-16																																0
R1-128	BfSmithellaceae_087																																						0.865729
R1-128	BfSmithellaceae_090
R1-128	BfSynergistaceae_040
R1-128	BfSyntrophomonadaceae_064																					2.52817e-16																									0.0586569
R1-128	BfSyntrophomonadaceae_065
R1-128	BfSyntrophorhabdaceae_024
R1-128	BfTreponemataceae_036
R1-128	BfTreponemataceae_130
R1-128	BfTreponemataceae_131					5.89054e-16
R1-128	BgBacteroides_025																												0.00134546
R1-128	BgCloacimonas_121
R1-128	BgFlexilinea_019
R1-128	BgGordonia_069							1.67818e-16		3.90132e-17																							2.65108e-15
R1-128	BgHolophaga_095
R1-128	BgMicrothrix_017																																	0.0231297
R1-128	BgOttowia_022				2.46988e-16																																							2.73248e-15
R1-128	BgParabacteroides_a_028																											0.0145924
R1-128	BgSedimentibacter_050		0.158159			7.2539e-16																																							8.34634e-16
R1-128	BgSmithella_085
R1-128	BgSphaerochaeta_037																																									0.00699805
R1-128	BgSyntrophomonas_a_066
R1-128	BgSyntrophosphaera_123																																							0
R1-128	BoBacteroidales_029
R1-128	BoBacteroidales_030
R1-128	BoBacteroidales_031																											0.290426
R1-128	BoBacteroidales_032
R1-128	BoBacteroidales_033																																																0.0709935
R1-128	BoBacteroidales_110												0.00200517																									1.69491e-15
R1-128	BoBacteroidales_111																											0.165097
R1-128	BoBacteroidales_112																										0
R1-128	BoBacteroidales_114																																															0.0774841
R1-128	BoChristensenellales_054							5.37559e-16
R1-128	BoHydrogenedentiales_096
R1-128	BoHydrogenedentiales_097
R1-128	BoPedosphaerales_125																																										0.0821654
R1-128	BoSaccharofermentanales_048
R1-128	BoSyntrophales_092
R1-128	BoSyntrophales_093
R1-128	BoTreponematales_132
R1-135	AfMethanosphaerulaceae_004
R1-135	AgMethanofastidiosum_002
R1-135	AgMethanospirillum_005
R1-135	AgMethanothrix_001
R1-135	AgMethanothrix_010
R1-135	B_021
R1-135	B_082	0																							0.0695488			0.105771
R1-135	B_134
R1-135	BcCaldisericia_138																						0.0160129
R1-135	BcKiritimatiellae_127
R1-135	BcOlb16_100
R1-135	BfAcutalibacteraceae_045
R1-135	BfAnaerohalophaeraceae_128										1.13936e-16																			0.017394	0.000974725
R1-135	BfAnaerolineaceae_075
R1-135	BfAnaerolineaceae_076																				0.00666165
R1-135	BfGeobacteraceae_094				2.07884e-16
R1-135	BfMicrotrichaceae_072							1.22305e-16				0.000591888					0.122708
R1-135	BfOzemobacteraceae_135
R1-135	BfPaludibacteraceae_103
R1-135	BfPaludibacteraceae_104
R1-135	BfSmithellaceae_086								2.37226e-16																																0
R1-135	BfSmithellaceae_087																																						0.940581
R1-135	BfSmithellaceae_090
R1-135	BfSynergistaceae_040
R1-135	BfSyntrophomonadaceae_064																					2.34489e-16																									0.0625359
R1-135	BfSyntrophomonadaceae_065
R1-135	BfSyntrophorhabdaceae_024
R1-135	BfTreponemataceae_130
R1-135	BgBacteroides_025																												0.00176697
R1-135	BgCloacimonas_121
R1-135	BgFlexilinea_019
R1-135	BgGordonia_069							1.25169e-16		2.12328e-17																							2.39462e-15
R1-135	BgHolophaga_095
R1-135	BgMicrothrix_017																																	0.0221038
R1-135	BgOttowia_022				2.33071e-16																																							3.39437e-15
R1-135	BgParabacteroides_a_028																											0.0100984
R1-135	BgSedimentibacter_050		0.159168			0																																							9.99082e-16
R1-135	BgSmithella_085
R1-135	BgSphaerochaeta_037																																									0.00828106
R1-135	BgSyntrophomonas_a_066
R1-135	BgSyntrophosphaera_123																																							0
R1-135	BoBacteroidales_029
R1-135	BoBacteroidales_030
R1-135	BoBacteroidales_031																											0.344781
R1-135	BoBacteroidales_032
R1-135	BoBacteroidales_033																																																0.0757031
R1-135	BoBacteroidales_110												0.00189062																									0
R1-135	BoBacteroidales_111																											0.217891
R1-135	BoBacteroidales_112																										0
R1-135	BoBacteroidales_113
R1-135	BoBacteroidales_114																																															0.0856994
R1-135	BoBacteroidales_117
R1-135	BoChristensenellales_053							2.99628e-16																								0.00269216
R1-135	BoChristensenellales_054							4.25455e-16
R1-135	BoHydrogenedentiales_096
R1-135	BoHydrogenedentiales_097
R1-135	BoPedosphaerales_125																																										0.121853
R1-135	BoSaccharofermentanales_048
R1-135	BoSyntrophales_092
R1-135	BoSyntrophales_093
R1-135	BoTreponematales_132
R1-140	AfMethanosphaerulaceae_004
R1-140	AgMethanofastidiosum_002
R1-140	AgMethanospirillum_005
R1-140	AgMethanothrix_001
R1-140	AgMethanothrix_010
R1-140	B_082	0																							0.0689755			0.00501832
R1-140	B_134
R1-140	BcCaldisericia_138																						0.00259322
R1-140	BcKiritimatiellae_127
R1-140	BcOlb16_100
R1-140	BfAcutalibacteraceae_045
R1-140	BfAnaerohalophaeraceae_128										0.00124314																			0.00422032	0.00048497
R1-140	BfAnaerolineaceae_075
R1-140	BfAnaerolineaceae_076																				0.00691875
R1-140	BfFibrobacteraceae_035
R1-140	BfGeobacteraceae_094				0.00163456
R1-140	BfMicrotrichaceae_072							6.67338e-15				0.000242393					0.0312178
R1-140	BfPaludibacteraceae_103
R1-140	BfPaludibacteraceae_104
R1-140	BfSmithellaceae_086								0.00076233																																0
R1-140	BfSmithellaceae_087																																						0.00683514
R1-140	BfSmithellaceae_090
R1-140	BfSynergistaceae_040
R1-140	BfSyntrophomonadaceae_064																					0.00116984																									0.04279
R1-140	BfSyntrophomonadaceae_065
R1-140	BfSyntrophorhabdaceae_024
R1-140	BgBacteroides_025																												0.00205908
R1-140	BgCloacimonas_121
R1-140	BgFlexilinea_019
R1-140	BgGordonia_069							8.55292e-15		1.47707e-15																							1.6156e-13
R1-140	BgHolophaga_095
R1-140	BgMicrothrix_017																																	0.0322426
R1-140	BgOttowia_022				0.00179124																																							1.41996e-13
R1-140	BgSedimentibacter_050		0.0570876			0																																							4.97517e-14
R1-140	BgSmithella_085
R1-140	BgSphaerochaeta_037																																									0.0117137
R1-140	BgSyntrophomonas_a_066
R1-140	BgSyntrophosphaera_123																																							0
R1-140	BoBacteroidales_029
R1-140	BoBacteroidales_031																											0.00946006
R1-140	BoBacteroidales_032
R1-140	BoBacteroidales_033																																																0.0766948
R1-140	BoBacteroidales_110												0.0013106																									0
R1-140	BoBacteroidales_111																											0.00495148
R1-140	BoBacteroidales_112																										0
R1-140	BoBacteroidales_113
R1-140	BoBacteroidales_114																																															0
R1-140	BoChristensenellales_053							1.66465e-14																								0.00206333
R1-140	BoChristensenellales_054							2.49944e-14
R1-140	BoHydrogenedentiales_096
R1-140	BoHydrogenedentiales_097
R1-140	BoPedosphaerales_125																																										0.0043518
R1-140	BoSaccharofermentanales_048
R1-140	BoSyntrophales_092
R1-140	BoSyntrophales_093
R1-140	BoTreponematales_132
R1-161	AfMethanosphaerulaceae_003
R1-161	AfMethanosphaerulaceae_004
R1-161	AgMethanofastidiosum_002
R1-161	AgMethanospirillum_005
R1-161	AgMethanothrix_001
R1-161	AgMethanothrix_010
R1-161	B_082	0																							0.072847			0.00418262
R1-161	B_134
R1-161	BcCaldisericia_138																						0.00275393
R1-161	BcKiritimatiellae_127
R1-161	BcOlb16_100
R1-161	BfAcutalibacteraceae_045
R1-161	BfAnaerohalophaeraceae_128										0.000411564																			0.00449356	0.000733585
R1-161	BfAnaerolineaceae_076																				0.00704224
R1-161	BfChitinispirillaceae_120
R1-161	BfMicrotrichaceae_072							1.48783e-15				0.00389309					0.0887738
R1-161	BfOzemobacteraceae_135
R1-161	BfPaludibacteraceae_102			0.00376622															0.00349111	1.16238e-15
R1-161	BfPaludibacteraceae_103
R1-161	BfPaludibacteraceae_104
R1-161	BfProlixibacteraceae_108													4.93622e-15																						0.00131056
R1-161	BfRuminococcaceae_046		0.00767816
R1-161	BfSmithellaceae_086								0.000428757																																0
R1-161	BfSmithellaceae_087																																						0.0070501
R1-161	BfSmithellaceae_090
R1-161	BfSynergistaceae_040
R1-161	BfSyntrophomonadaceae_064																					0.000670094																									0.0426177
R1-161	BfSyntrophomonadaceae_065
R1-161	BfSyntrophomonadaceae_067
R1-161	BfSyntrophomonadaceae_068						0.00685642	3.9534e-15																													0.000819783
R1-161	BfSyntrophorhabdaceae_024
R1-161	BfTreponemataceae_036
R1-161	BgBacteroides_025																												0.00158616
R1-161	BgCloacimonas_121
R1-161	BgFlexilinea_019
R1-161	BgGordonia_069							2.1447e-15		3.44931e-16																							1.74168e-14
R1-161	BgMicrothrix_017																																	0.038221
R1-161	BgMicrothrix_018											0.00447166
R1-161	BgOttowia_022				0.000927165																																							2.2347e-14
R1-161	BgParabacteroides_a_028																											0.00296568
R1-161	BgSedimentibacter_050		0.0339813			0.0107769																																							5.07142e-15
R1-161	BgSmithella_085
R1-161	BgSphaerochaeta_037																																									0.00635597
R1-161	BgSyntrophomonas_a_066
R1-161	BgSyntrophosphaera_123																																							0
R1-161	BoAcidimicrobiales_073							2.83317e-15								0.000476942
R1-161	BoBacteroidales_029
R1-161	BoBacteroidales_031																											0.00837592
R1-161	BoBacteroidales_032
R1-161	BoBacteroidales_033																																																0.082418
R1-161	BoBacteroidales_109
R1-161	BoBacteroidales_110												0.00178507																									0
R1-161	BoBacteroidales_111																											0.00432622
R1-161	BoBacteroidales_112																										0
R1-161	BoBacteroidales_114																																															0.0871829
R1-161	BoBacteroidales_115																																		0.352181											0.00642991
R1-161	BoChristensenellales_053							4.06826e-15																								0.00912544
R1-161	BoChristensenellales_054							5.37751e-15
R1-161	BoChristensenellales_058
R1-161	BoChristensenellales_060		0.0372616															0.0270655
R1-161	BoHydrogenedentiales_096
R1-161	BoHydrogenedentiales_097
R1-161	BoKapabacteriales_119
R1-161	BoPedosphaerales_125																																										0.00257637
R1-161	BoSaccharofermentanales_048
R1-161	BoSolirubrobacterales_074											0.0115055												0
R1-161	BoSyntrophales_092
R1-161	BoSyntrophales_093
R1-161	BoTreponematales_132
R2-020	AfMethanosphaerulaceae_003
R2-020	AfMethanosphaerulaceae_004
R2-020	AgMethanospirillum_008
R2-020	AgMethanothrix_001
R2-020	AgMethanothrix_010
R2-020	B_080														0.00415023											0
R2-020	BcKiritimatiellae_127
R2-020	BfAcutalibacteraceae_045
R2-020	BfAnaerolineaceae_076																				0.011762
R2-020	BfAnaerolineaceae_077
R2-020	BfCloacimonadaceae_122
R2-020	BfFibrobacteraceae_035
R2-020	BfMicrotrichaceae_072							1.68421e-15				0.0142372					0.214061
R2-020	BfPaludibacteraceae_102			0.000717123															0.00357715	1.51272e-15
R2-020	BfPaludibacteraceae_104
R2-020	BfPetrotogaceae_039
R2-020	BfProlixibacteraceae_108													3.74804e-15																						0.000937388
R2-020	BfSmithellaceae_086								0.000671635																																0
R2-020	BfSynergistaceae_040
R2-020	BfSynergistaceae_041
R2-020	BfSyntrophomonadaceae_065
R2-020	BfSyntrophomonadaceae_067
R2-020	BfSyntrophomonadaceae_068						0.00632509	4.81494e-15																													0.00198516
R2-020	BfTreponemataceae_131					7.32759e-16
R2-020	BgBacteroides_025																												0.00234325
R2-020	BgFlexilinea_019
R2-020	BgGordonia_069							2.23148e-15		1.23622e-16																							3.1843e-14
R2-020	BgMicrothrix_017																																	0.0372348
R2-020	BgMicrothrix_018											0.0164446
R2-020	BgOttowia_022				0.0018754																																							0.00116443
R2-020	BgParabacteroides_a_028																											0.00294669
R2-020	BgPetrimonas_027																											0.00588544
R2-020	BgSedimentibacter_050		0.0267382			9.77107e-16																																							2.09339e-15
R2-020	BgSphaerochaeta_037																																									0.0245519
R2-020	BoAcidimicrobiales_073							3.38284e-15								0.000522628
R2-020	BoBacteroidales_030
R2-020	BoBacteroidales_031																											0.00672518
R2-020	BoBacteroidales_032
R2-020	BoBacteroidales_033																																																0.0810462
R2-020	BoBacteroidales_034
R2-020	BoBacteroidales_109
R2-020	BoBacteroidales_110												0.000892023																									0
R2-020	BoBacteroidales_112																										0
R2-020	BoBacteroidales_113
R2-020	BoBacteroidales_114																																															0.0556557
R2-020	BoChristensenellales_052																															0.0058704
R2-020	BoChristensenellales_053							4.81234e-15																								0.00893468
R2-020	BoChristensenellales_054							4.33046e-15
R2-020	BoChristensenellales_055							4.69358e-15																								0.00702928
R2-020	BoChristensenellales_056		0.021251
R2-020	BoChristensenellales_057
R2-020	BoChristensenellales_058
R2-020	BoChristensenellales_059		0.0243897
R2-020	BoChristensenellales_060		0.0258927															0.0209072
R2-020	BoHydrogenedentiales_096
R2-020	BoHydrogenedentiales_097
R2-020	BoHydrogenedentiales_098
R2-020	BoHydrogenedentiales_099
R2-020	BoKapabacteriales_119
R2-020	BoPedosphaerales_125																																										0.00178278
R2-020	BoSaccharofermentanales_048
R2-020	BoSolirubrobacterales_074											0.0436632												0
R2-020	BoSyntrophales_091
R2-030	AfMethanosphaerulaceae_003
R2-030	AfMethanosphaerulaceae_004
R2-030	AgMethanospirillum_008
R2-030	AgMethanothrix_001
R2-030	AgMethanothrix_010
R2-030	B_080														0.00598948											0
R2-030	BcKiritimatiellae_126
R2-030	BcKiritimatiellae_127
R2-030	BfAcutalibacteraceae_013
R2-030	BfAcutalibacteraceae_045
R2-030	BfAnaerolineaceae_076																				0.0120578
R2-030	BfAnaerolineaceae_077
R2-030	BfEubacteriaceae_051																															0.0441129
R2-030	BfGeobacteraceae_094				0.00238198
R2-030	BfMicrotrichaceae_072							3.38906e-16				0.013204					0.567118
R2-030	BfOzemobacteraceae_135
R2-030	BfPaludibacteraceae_102			0.00245137															0.0138324	7.96258e-16
R2-030	BfPaludibacteraceae_103
R2-030	BfPaludibacteraceae_104
R2-030	BfProlixibacteraceae_107																																					1.40933e-15
R2-030	BfProlixibacteraceae_108													0.000556423																						0.00207799
R2-030	BfSmithellaceae_086								0.00258677																																0
R2-030	BfSynergistaceae_040
R2-030	BfSyntrophomonadaceae_063							5.39106e-16
R2-030	BfSyntrophomonadaceae_067
R2-030	BfTissierellaceae_049
R2-030	BfTreponemataceae_130
R2-030	BfTreponemataceae_131					2.27754e-15
R2-030	BgAncrocorticia_070							6.74796e-16		9.62004e-17		0.0165384
R2-030	BgBacteroides_025																												0.00126643
R2-030	BgFlexilinea_019
R2-030	BgGordonia_069							4.27298e-16		7.38162e-17																							6.4172e-15
R2-030	BgHolophaga_095
R2-030	BgMicrothrix_017																																	0.0306149
R2-030	BgMicrothrix_018											0.0164449
R2-030	BgOttowia_022				0.00347638																																							0.0093881
R2-030	BgParabacteroides_a_028																											0.0137245
R2-030	BgPetrimonas_027																											0.0574931
R2-030	BgPropionimicrobium_071							3.73645e-16
R2-030	BgSedimentibacter_050		0.135961			2.51413e-15																																							2.33303e-15
R2-030	BgSphaerochaeta_037																																									0.0163523
R2-030	BgSphaerochaeta_133
R2-030	BgSyntrophomonas_a_066
R2-030	BoAcidimicrobiales_073							7.03265e-16								0.00112425
R2-030	BoBacteroidales_030
R2-030	BoBacteroidales_031																											0.123596
R2-030	BoBacteroidales_032
R2-030	BoBacteroidales_033																																																0.0785382
R2-030	BoBacteroidales_034
R2-030	BoBacteroidales_110												0.00217297																									3.17447e-15
R2-030	BoBacteroidales_112																										0
R2-030	BoBacteroidales_113
R2-030	BoBacteroidales_114																																															0.0677153
R2-030	BoChristensenellales_052																															0.0227913
R2-030	BoChristensenellales_053							9.33808e-16																								0.0450458
R2-030	BoChristensenellales_054							1.00047e-15
R2-030	BoChristensenellales_055							9.30469e-16																								0.027725
R2-030	BoChristensenellales_056		0.0620698
R2-030	BoChristensenellales_059		0.06981
R2-030	BoHydrogenedentiales_096
R2-030	BoHydrogenedentiales_097
R2-030	BoHydrogenedentiales_098
R2-030	BoHydrogenedentiales_099
R2-030	BoKapabacteriales_119
R2-030	BoPedosphaerales_125																																										0.0134426
R2-030	BoSaccharofermentanales_048
R2-030	BoSolirubrobacterales_074											0.0305133												0
R2-034	AfMethanosphaerulaceae_003
R2-034	AfMethanosphaerulaceae_004
R2-034	AgMethanospirillum_007
R2-034	AgMethanospirillum_008
R2-034	AgMethanothrix_001
R2-034	AgMethanothrix_010
R2-034	B_021
R2-034	B_080														0.00580294											0
R2-034	BcKiritimatiellae_126
R2-034	BcKiritimatiellae_127
R2-034	BfAcutalibacteraceae_013
R2-034	BfAcutalibacteraceae_045
R2-034	BfAnaerolineaceae_076																				0
R2-034	BfAnaerolineaceae_077
R2-034	BfChitinispirillaceae_120
R2-034	BfEubacteriaceae_051																															0.00212473
R2-034	BfFibrobacteraceae_035
R2-034	BfGeobacteraceae_094				0.00305744
R2-034	BfMicrotrichaceae_072							1.07034e-16				0.00633508					0.412987
R2-034	BfOzemobacteraceae_135
R2-034	BfPaludibacteraceae_102			0.0164747															0.0113491	1.8699e-16
R2-034	BfPaludibacteraceae_104
R2-034	BfProlixibacteraceae_107																																					5.70873e-16
R2-034	BfProlixibacteraceae_108													0.000503655																						0.00182679
R2-034	BfSmithellaceae_023
R2-034	BfSmithellaceae_086								0.00275812																																0
R2-034	BfSynergistaceae_040
R2-034	BfSyntrophomonadaceae_063							1.72728e-16
R2-034	BfSyntrophomonadaceae_065
R2-034	BfSyntrophomonadaceae_067
R2-034	BfSyntrophorhabdaceae_024
R2-034	BfTissierellaceae_049
R2-034	BfTreponemataceae_131					0.0040189
R2-034	BgAncrocorticia_070							2.00934e-16		2.98365e-17		0.0100352
R2-034	BgBacteroides_025																												0.00129042
R2-034	BgFlexilinea_019
R2-034	BgGordonia_069							1.31656e-16		2.04117e-17																							5.47727e-15
R2-034	BgMicrothrix_017																																	0.0300318
R2-034	BgMicrothrix_018											0.00760668
R2-034	BgOttowia_022				0.0036747																																							0.00680591
R2-034	BgParabacteroides_a_028																											0.00823316
R2-034	BgPetrimonas_027																											0.0408715
R2-034	BgPropionimicrobium_071							1.11992e-16
R2-034	BgSedimentibacter_050		0.149332			0.00453946																																							8.55173e-16
R2-034	BgSphaerochaeta_037																																									0.0152233
R2-034	BgSphaerochaeta_133
R2-034	BgSyntrophomonas_a_066
R2-034	BoAcidimicrobiales_073							2.14418e-16								0.00100688
R2-034	BoBacteroidales_030
R2-034	BoBacteroidales_031																											0.12886
R2-034	BoBacteroidales_032
R2-034	BoBacteroidales_033																																																0.0795182
R2-034	BoBacteroidales_034
R2-034	BoBacteroidales_110												0.00169781																									1.20545e-15
R2-034	BoBacteroidales_112																										0
R2-034	BoBacteroidales_113
R2-034	BoBacteroidales_114																																															0.0693116
R2-034	BoChristensenellales_052																															0.00198696
R2-034	BoChristensenellales_053							2.94464e-16																								0.00239567
R2-034	BoChristensenellales_054							3.24684e-16
R2-034	BoChristensenellales_055							2.86283e-16																								0.00207146
R2-034	BoChristensenellales_056		0.0546277
R2-034	BoChristensenellales_059		0.0494799
R2-034	BoHydrogenedentiales_096
R2-034	BoHydrogenedentiales_097
R2-034	BoHydrogenedentiales_098
R2-034	BoKapabacteriales_119
R2-034	BoPedosphaerales_125																																										0.00969647
R2-034	BoSaccharofermentanales_048
R2-034	BoTreponematales_132
R2-050	AfMethanosphaerulaceae_003
R2-050	AfMethanosphaerulaceae_004
R2-050	AgMethanospirillum_005
R2-050	AgMethanospirillum_007
R2-050	AgMethanospirillum_008
R2-050	AgMethanothrix_001
R2-050	AgMethanothrix_010
R2-050	B_021
R2-050	BcKiritimatiellae_126
R2-050	BcKiritimatiellae_127
R2-050	BfAnaerolineaceae_076																				0
R2-050	BfAnaerolineaceae_077
R2-050	BfAnaerovoracaceae_014		0.0998963
R2-050	BfChitinispirillaceae_120
R2-050	BfFibrobacteraceae_035
R2-050	BfGeobacteraceae_094				0.00234126
R2-050	BfMicrotrichaceae_072							5.82291e-16				0.000406645					0.141502
R2-050	BfOzemobacteraceae_135
R2-050	BfPaludibacteraceae_102			0.00959289															0.0103452	9.38858e-16
R2-050	BfPaludibacteraceae_103
R2-050	BfPaludibacteraceae_104
R2-050	BfPetrotogaceae_039
R2-050	BfProlixibacteraceae_107																																					6.31665e-15
R2-050	BfProlixibacteraceae_108													0.000531018																						0.00134607
R2-050	BfSmithellaceae_023
R2-050	BfSmithellaceae_086								0.0021172																																0
R2-050	BfSmithellaceae_088
R2-050	BfSmithellaceae_090
R2-050	BfSynergistaceae_040
R2-050	BfSyntrophomonadaceae_067
R2-050	BfSyntrophorhabdaceae_024
R2-050	BfTreponemataceae_131					0.00337488
R2-050	BgAncrocorticia_070							1.01191e-15		2.64045e-16		0.000627494
R2-050	BgBacteroides_025																												0.0012756
R2-050	BgFlexilinea_019
R2-050	BgGordonia_069							7.70395e-16		1.76282e-16																							2.90389e-14
R2-050	BgHolophaga_095
R2-050	BgMicrothrix_017																																	0.0289393
R2-050	BgMicrothrix_018											0.000453048
R2-050	BgOttowia_022				0.00264693																																							0.000752345
R2-050	BgPropionimicrobium_071							5.43193e-16
R2-050	BgSedimentibacter_050		0.207089			0.00414491																																							4.85338e-15
R2-050	BgSmithella_085
R2-050	BgSphaerochaeta_037																																									0.00994268
R2-050	BgSyntrophomonas_a_066
R2-050	BoBacteroidales_029
R2-050	BoBacteroidales_030
R2-050	BoBacteroidales_031																											0.190337
R2-050	BoBacteroidales_032
R2-050	BoBacteroidales_033																																																0.0855044
R2-050	BoBacteroidales_034
R2-050	BoBacteroidales_110												0.00167133																									1.1661e-14
R2-050	BoBacteroidales_112																										0
R2-050	BoBacteroidales_113
R2-050	BoBacteroidales_114																																															0.0792581
R2-050	BoChristensenellales_052																															0.00180075
R2-050	BoChristensenellales_053							1.47819e-15																								0.00247137
R2-050	BoChristensenellales_054							1.66492e-15
R2-050	BoChristensenellales_055							1.51064e-15																								0.00204145
R2-050	BoHydrogenedentiales_097
R2-050	BoHydrogenedentiales_098
R2-050	BoKapabacteriales_119
R2-050	BoPedosphaerales_125																																										0.0104352
R2-050	BoSaccharofermentanales_048
R2-050	BoTreponematales_132
R2-083	AfMethanosphaerulaceae_003
R2-083	AfMethanosphaerulaceae_004
R2-083	AgMethanofastidiosum_002
R2-083	AgMethanospirillum_005
R2-083	AgMethanospirillum_007
R2-083	AgMethanospirillum_008
R2-083	AgMethanothrix_001
R2-083	AgMethanothrix_010
R2-083	B_021
R2-083	BcKiritimatiellae_126
R2-083	BcKiritimatiellae_127
R2-083	BcOlb16_100
R2-083	BfAnaerohalophaeraceae_128										3.2201e-16																			0.0231399	0.00052899
R2-083	BfAnaerolineaceae_076																				0.00668807
R2-083	BfFimbriimonadaceae_079
R2-083	BfGeobacteraceae_094				4.86761e-16
R2-083	BfMicrotrichaceae_072							2.27185e-16				0.000563994					0.464404
R2-083	BfPaludibacteraceae_104
R2-083	BfProlixibacteraceae_107																																					1.68409e-15
R2-083	BfSmithellaceae_023
R2-083	BfSmithellaceae_086								5.82584e-16																																0
R2-083	BfSmithellaceae_087																																						0.154669
R2-083	BfSmithellaceae_088
R2-083	BfSmithellaceae_090
R2-083	BfSynergistaceae_040
R2-083	BfSyntrophomonadaceae_064																					5.68445e-16																									0.0709949
R2-083	BfSyntrophorhabdaceae_024
R2-083	BgAncrocorticia_070							4.0341e-16		1.29579e-16		0.000873533
R2-083	BgCloacimonas_121
R2-083	BgCorallincola_083
R2-083	BgFlexilinea_019
R2-083	BgGordonia_069							2.87488e-16		8.72482e-17																							6.75114e-15
R2-083	BgMicrothrix_017																																	0.0323862
R2-083	BgMicrothrix_018											0.000603014
R2-083	BgOttowia_022				6.54591e-16																																							6.94655e-15
R2-083	BgPropionimicrobium_071							2.42523e-16
R2-083	BgSedimentibacter_050		0.101394			0																																							8.08945e-16
R2-083	BgSmithella_085
R2-083	BoAcidaminococcales_061
R2-083	BoAcidimicrobiales_073							4.1491e-16								5.31482e-16
R2-083	BoBacteroidales_029
R2-083	BoBacteroidales_030
R2-083	BoBacteroidales_031																											0.142244
R2-083	BoBacteroidales_032
R2-083	BoBacteroidales_034
R2-083	BoBacteroidales_110												0.0021077																									3.40511e-15
R2-083	BoBacteroidales_111																											0.0479491
R2-083	BoBacteroidales_112																										0
R2-083	BoBacteroidales_113
R2-083	BoBacteroidales_114																																															0.0859277
R2-083	BoBacteroidales_115																																		0.534892											0.0111723
R2-083	BoChristensenellales_054							7.83477e-16
R2-083	BoChristensenellales_055							6.33191e-16																								0.00257977
R2-083	BoHydrogenedentiales_097
R2-083	BoKapabacteriales_119
R2-083	BoPedosphaerales_125																																										0.00425779
R2-083	BoSaccharofermentanales_048
R2-083	BoTreponematales_132
R2-114	AfMethanosphaerulaceae_003
R2-114	AfMethanosphaerulaceae_004
R2-114	AgMethanoculleus_009
R2-114	AgMethanofastidiosum_002
R2-114	AgMethanospirillum_005
R2-114	AgMethanothrix_001
R2-114	AgMethanothrix_010
R2-114	B_082	0																							0.0658776			0.0334423
R2-114	B_134
R2-114	BcCaldisericia_138																						0.0132509
R2-114	BcKiritimatiellae_126
R2-114	BcKiritimatiellae_127
R2-114	BcOlb16_100
R2-114	BfActinomycetaceae_016							2.25067e-16				0.000888344							0.00978846
R2-114	BfAnaerohalophaeraceae_128										2.03282e-16																			0.0368343	0.000934216
R2-114	BfAnaerolineaceae_076																				0.00669298
R2-114	BfChitinispirillaceae_120
R2-114	BfGeobacteraceae_094				3.13127e-16
R2-114	BfMicrotrichaceae_072							1.31341e-16				0.000618408					0.198279
R2-114	BfPaludibacteraceae_103
R2-114	BfPaludibacteraceae_104
R2-114	BfPetrotogaceae_039
R2-114	BfProlixibacteraceae_107																																					1.31681e-15
R2-114	BfProlixibacteraceae_108													0.00241648																						0.00268759
R2-114	BfRuminococcaceae_047		0.215873																0.02136
R2-114	BfSmithellaceae_023
R2-114	BfSmithellaceae_086								4.07114e-16																																0
R2-114	BfSmithellaceae_087																																						0.451295
R2-114	BfSmithellaceae_090
R2-114	BfSynergistaceae_040
R2-114	BfSyntrophomonadaceae_064																					4.14429e-16																									0.0701361
R2-114	BfSyntrophomonadaceae_065
R2-114	BfSyntrophorhabdaceae_024
R2-114	BfTreponemataceae_131					0.00598302
R2-114	BgAminivibrio_137
R2-114	BgAncrocorticia_070							2.44206e-16		3.50854e-17		0.00129105
R2-114	BgCloacimonas_121
R2-114	BgCorallincola_083
R2-114	BgFlexilinea_019
R2-114	BgGordonia_069							1.61239e-16		2.31654e-17																							2.16672e-15
R2-114	BgMicrothrix_017																																	0.0292822
R2-114	BgMicrothrix_018											0.000713557
R2-114	BgOttowia_022				4.00216e-16																																							2.17039e-15
R2-114	BgPropionimicrobium_071							1.37703e-16
R2-114	BgProteiniphilum_026
R2-114	BgSedimentibacter_050		0.0831544			0.0097213																																							7.33482e-16
R2-114	BgSmithella_085
R2-114	BgSyntrophomonas_a_066
R2-114	BgSyntrophosphaera_123																																							0
R2-114	BoAcidaminococcales_061
R2-114	BoBacteroidales_029
R2-114	BoBacteroidales_031																											0.119087
R2-114	BoBacteroidales_032
R2-114	BoBacteroidales_033																																																0.0801093
R2-114	BoBacteroidales_110												0.00344466																									2.72922e-15
R2-114	BoBacteroidales_111																											0.0650534
R2-114	BoBacteroidales_112																										0
R2-114	BoBacteroidales_114																																															0
R2-114	BoBacteroidales_115																																		12.3361											0.0119494
R2-114	BoChristensenellales_054							5.01295e-16
R2-114	BoHydrogenedentiales_096
R2-114	BoHydrogenedentiales_097
R2-114	BoKapabacteriales_119
R2-114	BoPedosphaerales_125																																										0.00477644
R2-114	BoSaccharofermentanales_048
R2-114	BoSyntrophales_092
R2-114	BoSyntrophales_093
R2-114	BoTreponematales_132
R2-125	AfMethanosphaerulaceae_004
R2-125	AgMethanoculleus_009
R2-125	AgMethanofastidiosum_002
R2-125	AgMethanospirillum_005
R2-125	AgMethanothrix_001
R2-125	AgMethanothrix_010
R2-125	B_082	0																							0.0776402			0.0613117
R2-125	B_134
R2-125	BcBacilli_012
R2-125	BcCaldisericia_138																						0.031777
R2-125	BcKiritimatiellae_126
R2-125	BcKiritimatiellae_127
R2-125	BcOlb16_100
R2-125	BfActinomycetaceae_016							2.526e-16				0.00193836							0.0118864
R2-125	BfAnaerohalophaeraceae_128										0.00473659																			0.0387388	0.00134002
R2-125	BfAnaerolineaceae_076																				0.00717115
R2-125	BfFibrobacteraceae_035
R2-125	BfFimbriimonadaceae_079
R2-125	BfMicrotrichaceae_072							1.38555e-16				0.00115277					0.174827
R2-125	BfPaludibacteraceae_104
R2-125	BfPetrotogaceae_039
R2-125	BfProlixibacteraceae_107																																					1.8859e-15
R2-125	BfRuminococcaceae_047		0.065223																0.0198794
R2-125	BfSmithellaceae_023
R2-125	BfSmithellaceae_086								0.00308356																																0
R2-125	BfSmithellaceae_087																																						0.744545
R2-125	BfSmithellaceae_090
R2-125	BfSynergistaceae_040
R2-125	BfSyntrophomonadaceae_064																					0.00415197																									0.078049
R2-125	BfSyntrophorhabdaceae_024
R2-125	BfTreponemataceae_036
R2-125	BgAminivibrio_137
R2-125	BgAncrocorticia_070							2.51741e-16		4.02611e-17		0.00217181
R2-125	BgCloacimonas_121
R2-125	BgCorallincola_083
R2-125	BgFlexilinea_019
R2-125	BgGordonia_069							1.5768e-16		2.52088e-17																							4.99986e-15
R2-125	BgMicrothrix_017																																	0.0319256
R2-125	BgOttowia_022				0.00349194																																							1.08593e-15
R2-125	BgPropionimicrobium_071							1.42423e-16
R2-125	BgProteiniphilum_026
R2-125	BgSedimentibacter_050		0.0750093			0																																							1.12343e-15
R2-125	BgSmithella_085
R2-125	BgSyntrophomonas_a_066
R2-125	BgSyntrophosphaera_123																																							0
R2-125	BoBacteroidales_029
R2-125	BoBacteroidales_030
R2-125	BoBacteroidales_031																											0.219425
R2-125	BoBacteroidales_032
R2-125	BoBacteroidales_033																																																0.0813258
R2-125	BoBacteroidales_110												0.00273837																									3.9151e-15
R2-125	BoBacteroidales_111																											0.149004
R2-125	BoBacteroidales_112																										0
R2-125	BoBacteroidales_113
R2-125	BoBacteroidales_114																																															0.0912835
R2-125	BoBacteroidales_115																																		33.6991											0.0161213
R2-125	BoChristensenellales_054							5.48664e-16
R2-125	BoHydrogenedentiales_096
R2-125	BoHydrogenedentiales_097
R2-125	BoKapabacteriales_119
R2-125	BoPedosphaerales_125																																										0.00455158
R2-125	BoSaccharofermentanales_048
R2-125	BoSyntrophales_092
R2-125	BoSyntrophales_093
R2-125	BoTreponematales_132
R2-128	AfMethanosphaerulaceae_004
R2-128	AgMethanoculleus_009
R2-128	AgMethanofastidiosum_002
R2-128	AgMethanospirillum_005
R2-128	AgMethanothrix_001
R2-128	AgMethanothrix_010
R2-128	B_082	0																							0.0746943			0.0719114
R2-128	B_134
R2-128	BcBacilli_012
R2-128	BcCaldisericia_138																						0.0237651
R2-128	BcKiritimatiellae_127
R2-128	BcOlb16_100
R2-128	BfActinomycetaceae_016							1.18681e-16				0.0186836							0.0110382
R2-128	BfAnaerohalophaeraceae_128										0.00591922																			0.0331772	0.00173735
R2-128	BfAnaerolineaceae_076																				0.00724318
R2-128	BfFibrobacteraceae_035
R2-128	BfMicrotrichaceae_072							6.79784e-17				0.0141428					0.106446
R2-128	BfOzemobacteraceae_135
R2-128	BfPaludibacteraceae_103
R2-128	BfPaludibacteraceae_104
R2-128	BfPetrotogaceae_039
R2-128	BfProlixibacteraceae_107																																					9.19459e-16
R2-128	BfRuminococcaceae_047		0.23492																0.0237496
R2-128	BfSmithellaceae_023
R2-128	BfSmithellaceae_086								0.00338443																																0
R2-128	BfSmithellaceae_087																																						0.590262
R2-128	BfSmithellaceae_090
R2-128	BfSynergistaceae_040
R2-128	BfSyntrophomonadaceae_064																					0.00508341																									0.076899
R2-128	BfSyntrophorhabdaceae_024
R2-128	BfTreponemataceae_036
R2-128	BfTreponemataceae_130
R2-128	BfTreponemataceae_131					1.071e-16
R2-128	BgAminivibrio_137
R2-128	BgAncrocorticia_070							1.27042e-16		2.4141e-17		0.0364266
R2-128	BgBacteroides_025																												0.00135314
R2-128	BgCloacimonas_121
R2-128	BgCorallincola_083
R2-128	BgFlexilinea_019
R2-128	BgGordonia_069							8.55497e-17		1.35404e-17																							1.78952e-15
R2-128	BgHolophaga_095
R2-128	BgMicrothrix_017																																	0.0294704
R2-128	BgOttowia_022				0.00387583																																							4.61857e-16
R2-128	BgPropionimicrobium_071							7.04842e-17
R2-128	BgProteiniphilum_026
R2-128	BgSedimentibacter_050		0.067717			2.2936e-16																																							5.93614e-16
R2-128	BgSmithella_085
R2-128	BgSyntrophomonas_a_066
R2-128	BgSyntrophosphaera_123																																							0
R2-128	BoBacteroidales_029
R2-128	BoBacteroidales_030
R2-128	BoBacteroidales_031																											0.251214
[truncated: 1,804 more rows]
[truncated: 198 more columns]

[truncated: 1 more sheets: Table S10]
